# Supplementary material for: Transcriptional signature in microglia isolated from an Alzheimer's disease mouse model treated with scanning ultrasound
Source: Bioeng Transl Med. 2022 May 14;8(1):e10329. doi: 10.1002/btm2.10329 (PMC9842024; doi:10.1002/btm2.10329)
Supplement: Supplementary file 1 — Appendix S1 DEGs_XO4neg_SUS_vs_sham. [file BTM2-8-e10329-s003.xlsx]

## Sheet: DEGs_XO4neg_SUS_vs_sham
gene	logFC	AveExpr	t	P.Value	adj.P.Val	B
Mki67	7.51868	3.53979	7.3835	9.79828e-09	1.63083e-05	9.68497
Ccnb2	7.02922	3.0054	5.04497	1.93785e-05	0.00540045	2.83281
Aspm	6.83778	1.56537	9.12785	6.14209e-11	4.25851e-07	14.2109
Pimreg	6.517	0.818489	6.92121	3.96468e-08	3.76861e-05	8.48007
Pbk	6.37355	0.937722	9.34526	3.34928e-11	3.50201e-07	14.8013
Plac8	6.31682	1.24544	6.64165	9.3082e-08	7.46665e-05	7.60152
Cep55	6.31653	0.819679	7.62131	4.81037e-09	1.04851e-05	10.2862
Stil	6.27622	-0.177819	11.0239	3.8125e-13	7.9727e-09	18.2537
Birc5	6.23306	2.77391	7.10918	2.24087e-08	2.60339e-05	8.89876
Troap	6.22426	-0.275366	8.19516	8.85545e-10	3.7037e-06	11.6902
Kif4	6.05529	0.651372	7.62393	4.77299e-09	1.04851e-05	10.2848
Melk	5.92558	-0.0483936	7.38386	9.7879e-09	1.63083e-05	9.557
Aurkb	5.87422	0.615958	9.02737	8.14558e-11	4.25851e-07	13.8881
Hmmr	5.82432	2.34747	7.18579	1.77746e-08	2.32314e-05	9.1438
Bub1b	5.72482	1.05185	7.0793	2.45316e-08	2.70003e-05	8.73449
Top2a	5.5966	4.64231	6.96363	3.48483e-08	3.47023e-05	8.70037
Plk1	5.54383	0.554366	6.68266	8.21003e-08	6.86752e-05	7.67822
Rrm2	5.40058	2.06778	7.66002	4.2867e-09	1.04851e-05	10.421
Nuf2	5.35516	0.644241	5.97776	7.1868e-07	0.000429401	5.72466
Kif18b	5.28812	-0.478198	7.60741	5.01394e-09	1.04851e-05	9.96278
Dlgap5	5.27442	0.482139	7.37215	1.01381e-08	1.63083e-05	9.47631
Ndc80	5.21234	1.5791	6.4916	1.47472e-07	0.000106343	7.15729
Tpx2	5.11907	2.28894	5.85805	1.04055e-06	0.000588109	5.45279
Ube2c	5.01642	1.6835	5.56682	2.56122e-06	0.00116435	4.63715
C330027C09Rik	4.92858	1.27065	5.48485	3.29976e-06	0.00140826	4.3772
Cdca3	4.92279	1.71985	5.31143	5.63726e-06	0.00222427	3.90889
Cdkn3	4.91491	1.96339	4.47572	7.24608e-05	0.0146311	1.59664
9430037O13Rik	4.91456	-0.346745	5.12114	1.01317e-05	0.00347334	3.31972
Cenpn	4.87085	1.40026	5.55236	2.67832e-06	0.00119168	4.51194
Nek2	4.82249	-0.306874	4.47434	7.27636e-05	0.0146311	1.56705
E2f8	4.80925	0.00915075	5.80576	1.2232e-06	0.000623893	5.18688
Cenpe	4.70561	4.45124	7.24065	1.50618e-08	2.09981e-05	9.56614
Efcab11	4.63269	0.23906	4.62849	4.56665e-05	0.0101593	2.00157
Ttk	4.63161	0.656179	5.64491	2.01171e-06	0.000978344	4.7875
Cenpm	4.59857	1.30551	5.88896	9.457e-07	0.000549347	5.45837
Knstrn	4.57683	2.35614	4.76859	2.98286e-05	0.00734836	2.40368
Phf19	4.56932	-1.15488	5.83414	1.1204e-06	0.000600763	5.15976
Smc1b	4.55867	-0.865611	5.60916	2.2469e-06	0.00106789	4.59972
Spag5	4.53815	-0.244752	5.07677	1.16124e-05	0.00367937	3.17903
Anln	4.51229	1.00883	5.58759	2.40183e-06	0.00111616	4.61899
Kif11	4.46291	1.16667	5.0987	1.08552e-05	0.00363751	3.28809
Ccnb1	4.37298	2.32941	4.94849	1.72135e-05	0.00493108	2.89319
Cdc25c	4.31101	0.104482	5.19596	8.04758e-06	0.00285239	3.51931
Esco2	4.30529	2.79461	4.9522	1.70191e-05	0.00493108	2.91259
Spc24	4.28862	1.86878	6.42214	1.82561e-07	0.000127257	6.89963
Ckap2	4.28788	1.45045	5.42461	3.97492e-06	0.00166247	4.178
Knl1	4.25511	2.89751	5.22409	7.37938e-06	0.00270733	3.7014
Kifc1	4.24006	0.08771	5.67893	1.81081e-06	0.000901611	4.79954
Brca1	4.23444	0.205104	5.0905	1.11324e-05	0.00363751	3.19025
Cenph	4.15475	0.290252	4.8382	2.41213e-05	0.0062633	2.54447
Racgap1	4.13869	2.02829	4.69935	3.68274e-05	0.00872258	2.20259
Lockd	4.10038	2.08567	5.3502	5.00165e-06	0.00201143	4.03186
Ch25h	4.05941	1.81658	4.45126	7.79978e-05	0.0151027	1.52207
Neil3	4.03803	0.303659	5.25004	6.81231e-06	0.00254391	3.67424
Kif14	3.96797	-0.820206	4.88654	2.08086e-05	0.00565129	2.64187
Prr11	3.95528	0.903212	4.68534	3.8429e-05	0.00876459	2.12789
Cdca2	3.93961	2.61383	6.04076	5.9156e-07	0.000386584	6.03727
Spn	3.92713	-0.927934	4.91398	1.91324e-05	0.00540045	2.67906
Mcm10	3.88322	-0.422079	4.20026	0.000165139	0.0276271	0.839892
Traip	3.8521	1.7213	4.50215	6.69148e-05	0.0139932	1.63283
Mxd3	3.83981	-1.29402	4.46399	7.50671e-05	0.0148317	1.4859
9630013D21Rik	3.80901	-2.05607	4.84664	2.35079e-05	0.00622275	2.49247
Pilrb1	3.78508	-0.725752	4.03764	0.000266878	0.0384894	0.397387
Sgo2a	3.77738	-0.433707	4.14752	0.000193066	0.0312977	0.692704
Pilrb2	3.7611	-0.783019	4.08514	0.000232087	0.0347111	0.520664
Shcbp1	3.72487	0.925836	4.81372	2.59932e-05	0.00662891	2.48428
E2f7	3.71791	-0.68235	4.9895	1.51802e-05	0.00453497	2.92033
Kif2c	3.71506	1.6172	4.12372	0.000207134	0.0331503	0.645544
Ddias	3.70742	0.0897893	5.0774	1.15898e-05	0.00367937	3.13444
Sgo1	3.65116	1.75157	4.48812	6.98041e-05	0.0144529	1.63064
4930579C12Rik	3.64159	-2.51427	4.90565	1.96267e-05	0.00540045	2.63941
A130051J06Rik	3.59449	-0.0722157	4.29877	0.000123179	0.0220163	1.05139
Ube2t	3.55398	1.76226	4.10351	0.00021986	0.0345486	0.593188
Gm21992	3.53664	-1.2264	4.40379	8.99558e-05	0.016693	1.34726
Ccne1	3.53292	-0.430427	4.68423	3.85588e-05	0.00876459	2.08455
Stmn1	3.53115	3.59324	6.6302	9.64038e-08	7.46665e-05	7.78129
Uhrf1	3.51758	2.36147	4.29582	0.00012427	0.0220232	1.1073
Oasl1	3.49891	1.4938	4.08471	0.000232381	0.0347111	0.545172
Slc2a6	3.49579	1.93272	4.46349	7.51799e-05	0.0148317	1.5497
Ticrr	3.46753	-1.02709	4.0555	0.000253236	0.0372935	0.446736
Pif1	3.46352	-0.967624	5.21387	7.61548e-06	0.00274578	3.48713
Cenpk	3.45149	2.46761	4.24957	0.000142633	0.0247837	0.971952
Spc25	3.42499	2.72147	4.09865	0.000223033	0.0345486	0.576785
Psrc1	3.39722	-0.455445	4.09966	0.000222372	0.0345486	0.565167
Cdca8	3.39692	3.26725	5.52642	2.90196e-06	0.00126429	4.57697
Gm36948	3.39646	-1.60797	4.39166	9.32895e-05	0.0170572	1.2911
Cenpf	3.35344	5.45681	6.04123	6.9948e-07	0.000429401	5.80647
Fam83d	3.35081	-1.08095	4.40288	9.02023e-05	0.016693	1.3474
Kif23	3.34434	2.28584	3.91517	0.000381708	0.0495794	0.0993157
Nusap1	3.34228	2.99289	4.40714	8.90557e-05	0.016693	1.37992
Cenpa	3.33169	4.08983	7.14131	2.03327e-08	2.50116e-05	9.29352
Oas3	3.29512	0.699994	3.93397	0.000361379	0.0478301	0.146804
Rad51ap1	3.25477	2.17018	4.1912	0.00016964	0.0281549	0.825963
Cit	3.25291	4.38756	6.99228	3.1943e-08	3.33996e-05	8.8626
Mis18bp1	3.22754	3.29999	5.09463	1.09919e-05	0.00363751	3.3215
Ncapd2	3.16928	2.75129	5.80686	1.21906e-06	0.000623893	5.34015
Cdk1	3.12175	2.87519	4.80529	2.6671e-05	0.00671981	2.50539
Ckap2l	3.05941	2.86012	5.40337	4.24433e-06	0.00174034	4.22018
Cks1brt	3.04818	1.58366	4.08846	0.00022983	0.0347111	0.54314
Spdl1	3.02194	3.70992	4.2779	0.000131093	0.0230371	1.00559
Gm15558	2.9324	-2.74485	3.964	0.000331084	0.045553	0.217009
Ifi27l2a	2.89172	7.16236	7.24084	4.24023e-08	3.85529e-05	8.28714
Cdkn1a	2.8659	5.94939	7.9981	1.57698e-09	5.49629e-06	11.7267
Lgals1	2.80278	3.40036	4.10978	0.000215832	0.0341931	0.565411
Ccna2	2.73967	2.45315	3.93652	0.000358709	0.0478301	0.142974
Ifitm2	2.69165	3.12864	4.12285	0.000207665	0.0331503	0.643781
Tmem151a	2.68829	-2.35652	4.35952	0.000102723	0.0185185	1.22535
Fxyd5	2.62721	4.75572	4.71984	3.4602e-05	0.00841392	2.15336
Cks1b	2.56155	3.97143	5.28392	6.13653e-06	0.00233322	3.86224
Wdhd1	2.39329	4.09688	4.08757	0.000230434	0.0347111	0.395332
Ccne2	2.38354	2.65149	4.05038	0.000257073	0.0375938	0.428005
Lamb2	2.35536	2.46621	3.99247	0.000304646	0.0433385	0.212782
Gm26606	2.30645	2.91594	3.98628	0.000310214	0.0438324	0.193126
Tacc3	2.29827	3.74354	4.70559	3.61351e-05	0.00868571	2.1782
Kif20b	2.20939	4.10309	5.0256	1.35887e-05	0.00417893	3.05881
Ifit2	2.20653	4.5703	4.45824	7.63779e-05	0.0149272	1.28646
Zbp1	2.17415	3.80138	6.07074	5.3924e-07	0.000363761	6.14754
Ifitm3	2.04066	7.75752	7.33126	1.14643e-08	1.71243e-05	9.50401
Irf7	1.98857	4.47532	4.9653	1.63494e-05	0.00481548	2.75279
Ifit1	1.91555	3.93212	5.04536	1.27886e-05	0.00399156	3.0164
Gas2l3	1.87459	4.45856	5.00538	1.44583e-05	0.00438192	2.94597
Smc2	1.85516	5.82777	4.17918	0.000175791	0.028946	0.311115
Ifi206	1.79096	3.29426	3.93966	0.000355442	0.0478301	-0.0894705
Ifit3	1.66413	6.05966	6.50159	1.43019e-07	0.000106343	7.14442
Dhx58	1.63294	4.59821	4.55889	5.6378e-05	0.0122141	1.53603
Smc4	1.51534	6.95298	5.83455	1.11901e-06	0.000600763	5.0628
H2afz	1.48678	5.85305	4.69304	3.75398e-05	0.00872258	1.85022
Emp3	1.46997	5.2035	4.44302	7.99541e-05	0.0152153	1.20195
Pcsk7	1.44835	3.98938	3.92635	0.000369488	0.0485958	-0.0548416
Selenoh	1.39235	5.4112	4.63647	4.45754e-05	0.0100232	1.69624
Gm26623	1.37745	4.47739	4.53335	6.09007e-05	0.0129955	1.60166
Tpm4	1.35323	4.97233	4.17502	0.000177974	0.0290764	0.496893
Prdx4	1.32267	5.71416	5.14176	9.50868e-06	0.00331409	3.18039
Tspo	1.20337	6.90602	5.29898	5.85798e-06	0.00226856	3.43546
Slfn5	1.17612	7.08529	4.21863	0.000156375	0.0268041	0.0990377
Cd52	1.17166	7.85855	6.02407	6.22849e-07	0.000394698	5.4155
H2afv	1.16621	6.34637	4.38984	9.38016e-05	0.0170572	0.824461
Tubb5	1.16241	9.50182	6.71363	7.46804e-08	6.50715e-05	7.30128
Phf11b	1.16135	5.5891	4.87628	2.14718e-05	0.00575664	2.25435
Ccl12	1.1255	8.16946	4.1177	0.000225175	0.034624	-0.437776
Bag1	1.10173	6.12504	4.83632	2.42601e-05	0.0062633	2.18471
Rtp4	1.09742	6.80524	4.55727	5.66548e-05	0.0122141	1.14007
Calm3	0.999862	6.71885	4.56835	5.47883e-05	0.0120603	1.26995
Lgals3bp	0.99881	8.42669	4.48002	7.15287e-05	0.0146311	0.661027
Prune2	0.88534	7.65826	3.96499	0.00033012	0.045553	-0.694357
Shisa5	0.877828	7.62336	4.69417	3.74118e-05	0.00872258	1.46141
Irgm1	0.840873	5.92612	4.24776	0.000143402	0.0247837	0.434572
Gatm	0.835227	7.12033	4.44269	8.00343e-05	0.0152153	0.722458
Myo1c	0.832942	5.05038	3.96397	0.000331104	0.045553	-0.218606
Gusb	0.777372	8.28681	4.0771	0.000237651	0.0352465	-0.458981
Rps19	0.709082	9.68388	4.2119	0.000159534	0.0269834	-0.284269
Rps18	0.693312	8.90258	3.9342	0.000361133	0.0478301	-0.943566
