# Supplementary material for: Transcriptional signature in microglia isolated from an Alzheimer's disease mouse model treated with scanning ultrasound
Source: Bioeng Transl Med. 2022 May 14;8(1):e10329. doi: 10.1002/btm2.10329 (PMC9842024; doi:10.1002/btm2.10329)
Supplement: Supplementary file 2 — Appendix S2 DEGs_XO4plus. [file BTM2-8-e10329-s001.xlsx]

## Sheet: DEGs_XO4plus
gene	logFC	AveExpr	t	P.Value	adj.P.Val	B
Hpse	5.49178	0.479096	8.39874	4.90168e-10	5.69466e-07	12.1465
Cd209f	5.19716	-1.16105	7.58521	5.35715e-09	2.43541e-06	9.75638
Cspg4	5.13145	1.35817	5.79784	1.9242e-06	0.000202206	4.88895
Trpm1	5.02321	-0.284889	7.85108	2.43238e-09	1.4695e-06	10.496
Colec12	5.0043	-0.181657	7.92316	1.96624e-09	1.3706e-06	10.6542
Gpnmb	4.8829	-0.0137251	7.06564	2.55686e-08	7.22554e-06	8.62901
Actr3b	4.62903	1.61778	9.48139	2.29821e-11	5.15931e-08	14.7958
Gm1673	4.46666	2.2201	10.0397	5.02861e-12	1.91001e-08	16.0782
Cd163	4.35066	0.223424	5.91108	8.832e-07	0.000114717	5.41875
Ccl8	4.34717	0.384547	7.07721	2.46875e-08	7.07214e-06	8.38827
Spp1	4.34242	5.46289	5.11055	1.87494e-05	0.00109216	2.88727
Cd300lb	4.31177	0.0962324	8.44273	4.31639e-10	5.30966e-07	12.1073
Lyve1	4.1761	-0.907525	5.18052	8.43946e-06	0.000612799	3.3289
C3	4.16448	1.02743	7.38927	9.63001e-09	3.47212e-06	9.60026
Baiap2l2	4.14389	0.248069	7.13576	2.06768e-08	6.35872e-06	8.6612
Cst7	4.1398	7.12533	8.85804	1.23429e-09	1.03246e-06	12.1013
Slamf7	4.10228	0.35153	7.50409	6.82625e-09	2.69341e-06	9.6732
Lox	4.07786	1.5592	6.19438	3.68165e-07	5.78877e-05	6.25371
Rab7b	4.0769	2.8179	7.99747	1.57993e-09	1.1826e-06	11.2621
Mamdc2	4.06753	-0.163117	7.01723	2.96126e-08	8.25678e-06	8.36622
Ch25h	4.00976	1.81658	6.8361	5.13802e-08	1.24938e-05	8.0834
Cbr2	3.99164	0.301397	7.81539	2.70322e-09	1.559e-06	10.2041
Lgi2	3.95925	-0.0510539	7.29305	1.28614e-08	4.40914e-06	9.00401
Apoc4	3.91636	-0.561217	5.9669	7.43209e-07	0.000100271	5.50113
Igf1	3.91578	4.50834	9.30454	3.75036e-11	6.53564e-08	15.2317
Ahnak2	3.84678	-0.208184	6.12174	4.60679e-07	6.84291e-05	5.94365
Dcstamp	3.83397	-1.81598	5.8383	1.1061e-06	0.000135267	5.08847
Ctla2a	3.83164	0.0775042	5.39294	4.38327e-06	0.000371105	3.99168
Flt1	3.83054	2.06607	5.8043	1.22874e-06	0.000147675	5.2011
Hmmr	3.76181	2.34747	6.65969	8.80787e-08	1.73764e-05	7.63692
Gm38335	3.75571	-0.961308	5.63834	2.053e-06	0.000209426	4.62409
Cxcl14	3.73159	1.29339	5.71722	1.60853e-06	0.000178927	4.89389
Etl4	3.68154	3.10744	7.33615	1.12968e-08	3.9373e-06	9.47203
Btla	3.67778	-1.31413	4.7855	2.83302e-05	0.00147741	2.3226
Fabp3	3.64134	-1.10724	6.81905	5.41233e-08	1.27558e-05	7.57263
Cd5	3.62596	-0.940442	5.03659	1.31379e-05	0.000835077	2.99822
Oasl1	3.62149	1.4938	6.83063	5.22446e-08	1.25579e-05	8.116
Tmem51	3.6104	-1.06595	5.18485	8.3277e-06	0.000608912	3.36083
Egln3	3.5532	1.38154	7.50827	6.74125e-09	2.69341e-06	9.79564
Pbk	3.54721	0.937722	6.74731	6.73743e-08	1.44827e-05	7.79799
Fn1	3.52787	1.76932	5.21054	7.69417e-06	0.000574152	3.52627
AF529169	3.52228	1.05416	5.59988	2.31231e-06	0.000230262	4.56615
Aspm	3.49396	1.56537	6.2728	2.89098e-07	4.86013e-05	6.52796
Pla2g2d	3.47725	-1.90931	7.53238	6.27254e-09	2.57199e-06	9.34973
Gm26902	3.46345	-1.20217	6.41015	1.89416e-07	3.38553e-05	6.58963
Platr27	3.4597	-0.634972	5.55784	2.63332e-06	0.000252325	4.36456
Anxa2	3.4193	3.32115	5.55672	2.64246e-06	0.000252325	4.58716
Wfdc17	3.41347	3.28536	6.41924	1.84196e-07	3.32061e-05	7.16277
Ldlrad3	3.39374	-0.118524	5.5744	2.50182e-06	0.00024334	4.51808
Bcar3	3.3784	-0.262722	5.16254	8.91975e-06	0.000637252	3.33866
Nedd9	3.37322	0.392608	4.95329	1.69623e-05	0.00101347	2.80523
Kcnk9	3.36677	-0.398696	4.19589	0.000167298	0.00535763	0.797389
Atp6v0d2	3.35659	-2.25692	5.22786	7.29426e-06	0.000552673	3.46217
Cd200r4	3.34882	1.49948	6.3178	2.51675e-07	4.34961e-05	6.49026
Bub1b	3.34233	1.05185	5.71148	1.63736e-06	0.000179269	4.9098
Ube2c	3.33549	1.6835	4.70543	3.61522e-05	0.00175817	2.17513
Dkk2	3.3309	-1.39214	4.94188	1.75658e-05	0.00103899	2.71784
Mmp12	3.31474	0.484566	4.7751	2.92425e-05	0.00150992	2.32094
Olfm4	3.30292	1.36838	6.23557	3.24258e-07	5.22194e-05	6.3388
A930002C04Rik	3.30226	-0.92802	4.75	3.15669e-05	0.00159451	2.23371
Gas7	3.29509	2.47691	4.7078	3.58934e-05	0.00175441	2.20562
Axl	3.23195	5.8337	7.62755	4.72181e-09	2.24415e-06	10.6838
Lpl	3.22841	5.30043	7.89258	2.15182e-09	1.40621e-06	11.4539
Il1rn	3.20728	0.473567	5.48903	3.25749e-06	0.000301419	4.2422
Adora1	3.15076	1.36335	6.24803	3.12031e-07	5.0978e-05	6.47264
Antxr2	3.14312	0.400756	5.06001	1.22259e-05	0.000793998	3.08313
Zc3h12d	3.13456	0.602904	4.88312	2.10274e-05	0.00117574	2.65741
Cox6a2	3.1313	4.26037	6.67315	8.45234e-08	1.68338e-05	7.92874
Cd69	3.12688	-0.308622	4.85769	2.27268e-05	0.00125399	2.51663
Gm20429	3.12418	0.383752	4.39799	9.15368e-05	0.0035383	1.37663
Rgs16	3.10809	-1.59798	4.56111	5.60016e-05	0.00247069	1.73958
Mocos	3.09354	0.356878	4.28866	0.000126952	0.00450733	1.01261
Pimreg	3.08017	0.818489	4.2793	0.000130545	0.0045728	1.06138
Ctse	3.07813	1.17872	3.94446	0.000350496	0.00910506	0.169926
A430093F15Rik	3.05266	-1.16557	4.842	2.38434e-05	0.00130186	2.50131
Ass1	3.0364	-0.394637	5.54658	2.72656e-06	0.000257999	4.33398
Mcub	3.02627	-0.558737	5.7946	1.26614e-06	0.000149447	5.01402
Fam20c	3.01839	3.11813	6.7835	6.03257e-08	1.32793e-05	7.99086
Tonsl	3.00858	1.36612	6.69812	7.83088e-08	1.5899e-05	7.63753
Clec7a	2.96283	5.57103	10.6521	9.95342e-13	1.04073e-08	18.9085
Pde7b	2.94186	-1.67025	4.08632	0.000231286	0.00678148	0.49743
Clec4n	2.91881	-1.73136	4.52406	6.26328e-05	0.00265675	1.56433
Xdh	2.9113	0.291962	5.39711	4.32722e-06	0.00036935	3.9531
Itgax	2.90995	2.57741	5.21104	7.68222e-06	0.000574152	3.65053
Ndc80	2.90444	1.5791	4.8219	2.53523e-05	0.00136641	2.4813
Phlda1	2.90337	-0.445957	4.15151	0.000190798	0.00585898	0.666357
Cd38	2.89409	-0.164752	5.21767	7.52693e-06	0.000566199	3.46004
Dram1	2.88201	-0.457429	4.25159	0.000141777	0.00480525	0.912927
Pianp	2.88055	1.37951	4.76467	3.01876e-05	0.00154038	2.35297
Socs2	2.87873	2.80009	5.00401	1.45193e-05	0.000895659	3.0243
Gm36211	2.87428	-1.74589	4.38586	9.49275e-05	0.00363576	1.25518
S100a8	2.86485	-1.90495	3.9671	0.000328097	0.00875148	0.223516
Pf4	2.85778	1.89375	4.88562	2.08668e-05	0.00117378	2.67191
Apoe	2.84172	10.7125	8.99301	1.58343e-09	1.1826e-06	11.347
Rab11fip1	2.83918	-0.891043	4.35069	0.000105476	0.00395289	1.16745
Cd72	2.83587	0.75659	6.13508	4.42095e-07	6.65114e-05	6.04599
Fgf1	2.82076	0.824616	4.88588	2.08507e-05	0.00117378	2.63518
Olfr110	2.81002	-0.26537	3.85427	0.00045547	0.010974	-0.0867243
Ly6c2	2.80579	-0.384462	3.43285	0.0015064	0.026023	-1.09338
Acot1	2.8017	-0.516912	3.88169	0.000420688	0.0103014	-0.0109148
Ifi44	2.78382	2.09243	5.96009	7.59018e-07	0.000101747	5.65627
Oas3	2.7833	0.699994	4.87024	2.18715e-05	0.00121643	2.57249
Nuf2	2.78028	0.644241	4.39444	9.25146e-05	0.00355737	1.35727
Fgr	2.77889	2.37149	5.59598	2.34038e-06	0.000231953	4.61917
Nusap1	2.77401	2.99289	4.14706	0.000193327	0.00591926	0.708729
C2	2.77143	-0.995906	4.63683	4.45263e-05	0.00208307	1.92621
Sdc3	2.76792	1.04097	5.59266	2.36449e-06	0.000232471	4.61086
Ngp	2.76782	-2.42768	3.45964	0.00139821	0.0248285	-1.02781
Tcap	2.73682	-1.17972	3.66361	0.000787268	0.0165627	-0.534895
Cd36	2.73563	1.1067	4.64753	4.31045e-05	0.00203477	2.03128
Rrm2	2.72285	2.06778	4.90883	1.94366e-05	0.00111603	2.73238
Gm49249	2.70685	-2.45333	5.17614	8.55388e-06	0.000616824	3.32925
Mcemp1	2.69547	-0.649512	4.42866	8.34821e-05	0.00330615	1.37748
Cck	2.69192	-1.33508	4.36797	0.000100157	0.00380124	1.2206
Gm13822	2.68915	-1.18865	4.92743	1.83606e-05	0.00107251	2.68073
Fabp5	2.67973	2.11836	6.1516	4.20112e-07	6.41268e-05	6.26839
Tmem178	2.67778	-2.00161	4.3417	0.000108351	0.00402456	1.16178
9430037O13Rik	2.67112	-0.346745	4.15762	0.000187382	0.00580522	0.730843
Gpx3	2.66838	1.88972	3.9133	0.000383785	0.00973993	0.0858721
Slc2a6	2.6641	1.93272	4.78634	2.82578e-05	0.00147732	2.38451
Lockd	2.66276	2.08567	4.73496	3.3046e-05	0.00164538	2.28745
Kif22	2.6618	1.76285	4.30394	0.000121294	0.00437329	1.10775
Nbl1	2.65607	-0.0666657	3.54264	0.00110841	0.0211295	-0.830048
Cd209g	2.64851	-2.49118	3.58365	0.000987491	0.0194815	-0.733657
Cd28	2.6247	-2.16622	3.48138	0.00131595	0.0239089	-0.979445
Cdk1	2.62455	2.87519	5.35873	4.8717e-06	0.000405884	3.97063
Chst2	2.61679	4.52411	4.68029	5.37484e-05	0.00240281	1.77423
Lgals3	2.60949	4.00857	5.5167	2.99048e-06	0.000279183	4.54537
Maff	2.60595	0.519608	3.29204	0.00222013	0.0339769	-1.42205
Sh3pxd2b	2.60505	0.881051	4.61282	4.78884e-05	0.00219642	1.9187
Anln	2.60061	1.00883	4.70669	3.60138e-05	0.00175553	2.19174
B3gnt7	2.59515	1.10473	4.57024	5.44755e-05	0.00241354	1.79122
Racgap1	2.59355	2.02829	4.11886	0.000210123	0.00632244	0.632065
Cdca5	2.59234	1.36876	4.5413	5.94564e-05	0.00257423	1.75297
Dgat2	2.58847	-0.867746	3.80613	0.000523421	0.0122026	-0.198865
Birc5	2.58494	2.77391	3.783	0.000559464	0.0128566	-0.233272
Top2a	2.57235	4.64231	5.35245	4.96706e-06	0.000410558	4.06662
Serpinb1c	2.57122	-2.11741	4.40418	8.98501e-05	0.00349246	1.31404
Ptger4	2.56907	1.32586	3.43612	0.00149276	0.0258739	-1.08395
Plk1	2.56075	0.554366	4.3341	0.000110842	0.0040715	1.1996
Uhrf1	2.55347	2.36147	4.02976	0.000273117	0.00756479	0.395861
Troap	2.5494	-0.275366	4.73808	3.27333e-05	0.00163761	2.29069
Mki67	2.54846	3.53979	4.24272	0.000145569	0.0048941	0.939534
Crip1	2.54456	3.68719	5.26611	6.483e-06	0.000505867	3.82346
Ifi211	2.54104	1.58946	5.32333	5.43406e-06	0.000439268	3.84118
Cyp4f18	2.53441	2.32394	5.80071	1.24246e-06	0.000148471	5.18888
Ppm1j	2.52316	-1.41237	4.15202	0.000190513	0.00585883	0.666463
F13a1	2.51813	3.07345	4.22949	0.000151412	0.00504191	0.914104
Pdgfrl	2.49639	-0.8931	3.64338	0.000833871	0.0172482	-0.596251
Reps2	2.49238	-1.80284	3.419	0.00156543	0.0267259	-1.12501
Myo10	2.48777	2.56336	4.95641	1.68008e-05	0.00100959	2.89649
Cetn4	2.47995	0.596728	4.00585	0.000292943	0.00800788	0.314437
Rad51	2.47839	0.866146	4.55343	5.73169e-05	0.00250232	1.77972
Kif4	2.46698	0.651372	4.21377	0.000158648	0.00518819	0.883888
Vat1	2.46617	0.402569	3.64443	0.000831373	0.0172135	-0.586125
Inf2	2.46557	1.10804	4.79673	2.73763e-05	0.00144569	2.42488
Rxrg	2.46541	2.59408	5.40725	4.19387e-06	0.00036391	4.16988
Cep55	2.46223	0.819679	3.53763	0.00112412	0.0213547	-0.840257
Mgst1	2.45857	-0.735043	3.90611	0.00039189	0.00985	0.074026
Cenpw	2.45687	1.25653	4.05059	0.000256918	0.00728004	0.441889
Iigp1	2.4556	2.76446	4.04279	0.000262872	0.007359	0.433886
Ifi206	2.44918	3.29426	5.01679	1.39611e-05	0.000873615	3.09958
Bhlhe40	2.44375	2.6065	7.55062	5.93989e-09	2.535e-06	10.364
Ly6i	2.44365	0.604687	4.00508	0.000293609	0.00801561	0.316819
Gm48332	2.4431	-1.46873	3.74333	0.00062696	0.0139776	-0.348082
Igf2r	2.44308	1.12127	3.5415	0.00111199	0.0211784	-0.835885
Lmnb1	2.43367	2.90476	4.47115	7.34665e-05	0.00300065	1.56384
Fxyd5	2.43296	4.75572	6.5922	1.08309e-07	2.09718e-05	7.69504
Stil	2.43252	-0.177819	6.005	6.60658e-07	9.14945e-05	5.76028
C4b	2.42372	3.96169	4.28104	0.000129869	0.00456165	1.06576
Gbp4	2.42138	1.70695	5.01819	1.3901e-05	0.000872968	3.0315
Alcam	2.41193	1.86226	3.9202	0.000376161	0.00958133	0.116647
Trpm6	2.40232	-2.59694	3.89337	0.000406666	0.010088	0.031893
Klrb1b	2.40089	-1.63402	4.06795	0.000244132	0.00704178	0.43543
Cd300ld	2.39877	0.236103	3.63759	0.000847692	0.0174379	-0.599438
Fam83d	2.3987	-1.08095	5.07315	1.17423e-05	0.000774618	3.16442
Hist1h1b	2.39773	-1.47705	4.23211	0.000150234	0.00501869	0.886152
Aurkb	2.38816	0.615958	5.12726	9.94272e-06	0.000681712	3.37405
Knl1	2.38379	2.89751	3.38083	0.00173978	0.02867	-1.22922
Shcbp1	2.37934	0.925836	4.62005	4.68495e-05	0.00216376	1.9577
Yipf7	2.36251	-2.20367	3.39014	0.00169563	0.0281198	-1.19286
Gm13657	2.36155	1.17193	3.40501	0.00162728	0.0273111	-1.15832
Timd4	2.35936	-2.00967	3.38258	0.00173137	0.0285986	-1.21571
Efr3b	2.35546	0.782178	3.44796	0.00144445	0.0252956	-1.05558
Htra3	2.33964	3.23678	4.18789	0.000171311	0.00545275	0.818128
Hist2h4	2.32977	0.787772	3.19119	0.00291891	0.0410216	-1.65291
Cdk18	2.32842	-0.860094	3.14617	0.00329427	0.0440472	-1.75071
Sgo1	2.32551	1.75157	3.77325	0.000575377	0.0131357	-0.259203
Ms4a7	2.31856	2.28363	4.04686	0.00025975	0.00731859	0.438664
A530064D06Rik	2.31645	0.536077	3.26901	0.00236401	0.0354382	-1.48168
Cenpm	2.31125	1.30551	3.88647	0.000414899	0.0102075	0.0205339
Lancl2	2.29783	0.67048	3.63773	0.000847332	0.0174379	-0.604876
Rilp	2.29776	-1.63587	4.21349	0.000158782	0.00518819	0.828905
Elavl3	2.29065	-0.158606	3.708	0.00069368	0.0150636	-0.43534
Dhcr24	2.28736	-1.2035	3.11094	0.00361951	0.0468387	-1.82885
Spn	2.28646	-0.927934	4.22682	0.000152617	0.00505789	0.871269
Spag5	2.26441	-0.244752	3.76721	0.000585443	0.0132929	-0.273254
Ifitm2	2.2612	3.12864	5.65487	1.95067e-06	0.000203317	4.90616
Perp	2.26087	2.0721	3.23894	0.00256537	0.0373846	-1.54834
Eldr	2.26056	0.525422	3.70602	0.000697608	0.0151332	-0.427315
Cdca2	2.2469	2.61383	4.01591	0.000284435	0.0078059	0.363458
5033406O09Rik	2.23769	-1.77977	3.29328	0.00221263	0.0338978	-1.41773
Clspn	2.23423	1.88057	3.1563	0.00320604	0.0435006	-1.75855
Chst3	2.23104	-1.79321	3.80753	0.000521305	0.0121669	-0.19174
Sox7	2.2267	-2.12782	3.25839	0.00243336	0.0361924	-1.50037
AI463229	2.21486	0.62443	3.40593	0.00162316	0.0272871	-1.15545
Rab3d	2.21053	2.32735	3.6591	0.00079744	0.0167113	-0.542948
A530076I17Rik	2.19471	-0.506746	3.93434	0.000360987	0.00930822	0.0943844
Il3ra	2.19199	-0.837048	4.17822	0.000176296	0.00553557	0.733142
Cpeb1	2.18704	1.60943	3.30013	0.00217158	0.0333912	-1.40712
Siglec1	2.18552	-0.281747	3.65111	0.000815748	0.0169741	-0.583059
Brca1	2.17703	0.205104	3.81351	0.000512401	0.0120372	-0.162251
Masp1	2.17651	3.07271	4.3347	0.000110643	0.0040715	1.21191
5530402G07Rik	2.17475	0.614437	3.26039	0.00242014	0.0360727	-1.49597
Stag3	2.17302	2.05497	4.0025	0.000295836	0.00805536	0.329797
Fyn	2.17133	2.72409	4.29011	0.000126404	0.00449551	1.08251
Gcm2	2.16754	-2.30044	3.52535	0.00116357	0.021941	-0.87333
Pcdhb22	2.1638	1.83614	4.4749	7.26415e-05	0.00297858	1.55733
Lgals1	2.16336	3.40036	4.32655	0.000113371	0.00411601	1.18481
Synj2	2.15874	2.51268	4.03071	0.000272363	0.00755391	0.403183
Ckap2	2.15323	1.45045	3.67948	0.000752476	0.0160405	-0.492702
4930455G09Rik	2.15286	-2.45577	3.71127	0.00068723	0.0149858	-0.420318
St8sia1	2.15244	0.843604	3.90769	0.000390092	0.00981661	0.0783911
Ifi27l2a	2.15146	7.16236	5.30497	9.42611e-06	0.000661473	3.23486
Ank	2.14923	5.20211	6.89035	4.3552e-08	1.10358e-05	8.55819
Afp	2.1492	2.64498	4.20989	0.000160486	0.00521131	0.875755
Ect2	2.14392	1.68245	3.22624	0.00265518	0.0382932	-1.57726
Ckap2l	2.12787	2.86012	4.13348	0.000201248	0.00611701	0.673571
Rtl6	2.1098	0.677736	3.45809	0.00140427	0.0249076	-1.03149
S100a6	2.10967	1.34262	4.04649	0.000260028	0.00731859	0.426529
9330175E14Rik	2.09787	0.607052	3.97079	0.00032458	0.00869093	0.240122
Adam19	2.09402	-1.83138	3.7859	0.00055482	0.012778	-0.231416
Pacsin1	2.09131	1.66203	4.7809	2.87302e-05	0.00148714	2.34163
Traip	2.08631	1.7213	3.34773	0.00190591	0.0304735	-1.29201
Lrr1	2.08472	-1.71855	3.46887	0.00136272	0.0244191	-1.0078
Gm15483	2.08207	-1.54105	3.90551	0.000392581	0.00985553	0.0529536
Gm33142	2.08041	1.27686	3.59815	0.000947868	0.0188779	-0.695313
Gpc3	2.07313	-2.29856	4.04772	0.000259094	0.00731646	0.420766
Cks1brt	2.07259	1.58366	4.01657	0.000283887	0.0078011	0.347171
Lilrb4a	2.0711	1.09507	3.2052	0.00281063	0.0399022	-1.62605
Iqcg	2.07098	0.102992	3.20694	0.00279742	0.0398228	-1.61838
Ms4a4c	2.07021	3.14605	4.1223	0.000208003	0.00626767	0.644245
Gm32256	2.06353	-1.6455	4.24729	0.000143603	0.0048436	0.905767
Cd44	2.06029	2.21705	4.14537	0.000194296	0.00594023	0.704888
Ttk	2.05817	0.656179	3.21498	0.00273733	0.039154	-1.60121
Fanca	2.05611	0.551751	3.34696	0.00190992	0.030512	-1.29355
Csf1	2.05564	5.2593	10.0077	5.48015e-12	1.91001e-08	17.2681
1700001C19Rik	2.05225	0.250942	3.56881	0.00102972	0.0200873	-0.774309
Tmem238	2.0504	-1.09312	3.22958	0.00263125	0.0380714	-1.5636
Mreg	2.03847	-0.469472	3.10126	0.00371403	0.047649	-1.85237
Ube2t	2.03385	1.76226	3.14768	0.00328096	0.0440099	-1.7583
Cd244	2.0324	3.53008	4.04751	0.000259253	0.00731646	0.430611
1700048O20Rik	2.02188	-2.30355	3.653	0.000811379	0.0169168	-0.561086
Zwilch	2.00939	1.3174	3.38689	0.00171091	0.0283507	-1.20113
Dpys	2.00092	-2.31186	3.18922	0.00293443	0.0411017	-1.66147
Rasgrf1	1.99898	0.997111	3.53413	0.00113526	0.021504	-0.849377
Ccl3	1.99783	5.75672	7.18629	1.77475e-08	5.68505e-06	9.37372
Gas2l3	1.99513	4.45856	6.7258	7.1953e-08	1.51988e-05	8.08577
Fam129b	1.99473	0.576829	3.54456	0.00110246	0.0210352	-0.827594
Chchd6	1.99071	2.95517	4.61291	4.78746e-05	0.00219642	1.95734
Cd40	1.98207	0.0109042	3.4245	0.00154171	0.0264047	-1.11126
Ptchd1	1.97931	4.00294	5.68306	1.78778e-06	0.000190745	4.95638
Lrrc8c	1.97899	1.42465	3.22395	0.00267168	0.0384781	-1.57774
Il2rg	1.96947	4.4853	6.29225	2.72289e-07	4.62935e-05	6.81734
Cd209b	1.96876	-2.93578	4.12379	0.000207091	0.0062492	0.621433
Aoah	1.96693	0.315262	3.37816	0.00175266	0.0287915	-1.22212
Kifc1	1.96194	0.08771	3.70818	0.000693322	0.0150636	-0.424321
Pilrb1	1.95469	-0.725752	3.11314	0.00359833	0.0466801	-1.83185
Nes	1.94495	2.13883	4.22999	0.000151186	0.00504191	0.930556
Kif14	1.9371	-0.820206	3.73992	0.000633129	0.0140701	-0.341628
Nceh1	1.93449	5.60202	8.00578	1.54181e-09	1.1826e-06	11.7957
Folr1	1.93212	-2.11842	3.89544	0.000404224	0.0100394	0.0435577
Atp1a3	1.93089	3.1006	5.25016	6.80971e-06	0.000521628	3.76618
Dlgap5	1.92278	0.482139	3.9117	0.000385573	0.00977346	0.0948287
Kif18b	1.91939	-0.478198	3.96258	0.000332452	0.00881889	0.220964
Ccna2	1.91444	2.45315	3.39238	0.00168515	0.0279904	-1.19386
Tnnt1	1.91401	0.560974	3.10623	0.00366526	0.047226	-1.8392
Tmem202	1.91263	0.182704	3.14862	0.00327271	0.0439275	-1.74867
Ghr	1.90215	-0.594494	3.10742	0.00365358	0.0471047	-1.8487
Atp5l-ps1	1.8986	-2.99144	3.83779	0.000477709	0.01143	-0.10458
Qpct	1.89635	1.90507	3.98519	0.000311206	0.0084082	0.284297
Ccne2	1.89206	2.65149	3.89647	0.000403022	0.0100333	0.0557257
Ifitm3	1.88777	7.75752	8.76099	1.73225e-10	2.58749e-07	13.7999
Net1	1.87894	-0.956081	3.36581	0.00181339	0.0294651	-1.24946
BC030867	1.87861	-1.57502	3.41278	0.00159263	0.0269895	-1.13959
Ccnd2	1.87403	3.68393	4.1845	0.000173042	0.00549113	0.755713
Pgghg	1.86898	1.62199	3.34249	0.00193353	0.0308421	-1.30759
Olfr1424	1.86279	-2.73026	3.15972	0.00317678	0.0433069	-1.72774
P3h4	1.86218	0.861051	3.1217	0.00351712	0.0460263	-1.8122
Rragd	1.85894	1.73416	3.1452	0.00330283	0.0441052	-1.77667
Pdcd1	1.85814	3.15314	3.76727	0.000585349	0.0132929	-0.385314
Rab11fip4	1.85704	1.25099	3.40669	0.00161975	0.0272723	-1.15373
Bard1	1.84803	0.684767	3.28	0.00229428	0.0347666	-1.45134
Treml2	1.84085	3.63885	3.39743	0.00166177	0.027712	-1.23135
Cenpa	1.8315	4.08983	3.96905	0.000326233	0.00871287	0.234501
Fam189a2	1.83048	-2.67572	3.69134	0.000727455	0.0156186	-0.465048
Igfbp6	1.82743	0.562743	3.07585	0.00397355	0.0499368	-1.90817
Ramp1	1.82193	6.0927	5.65268	1.96394e-06	0.000203317	4.74758
Gm35572	1.8219	-1.58532	3.37843	0.00175132	0.0287915	-1.2198
Zbp1	1.81958	3.80138	5.19315	8.11738e-06	0.000599826	3.60838
Ifi207	1.81829	4.04475	4.91428	1.91148e-05	0.00110423	2.79492
Gtse1	1.80578	-0.610335	3.4053	0.00162597	0.027311	-1.1594
Capg	1.80554	4.80445	7.56804	5.63869e-09	2.48362e-06	10.541
E2f2	1.80336	1.87736	3.49418	0.00126974	0.0233328	-0.945104
Tubb6	1.8005	4.03087	4.6956	3.72497e-05	0.00180735	2.20271
Gm15349	1.80044	-0.692819	4.02912	0.000273629	0.00756895	0.318639
Hist1h2ae	1.79012	-0.770619	3.81263	0.000513703	0.0120432	-0.166281
St8sia6	1.78835	4.70186	6.70797	7.59832e-08	1.5578e-05	8.01294
Slc39a4	1.78493	3.11858	3.96445	0.000330646	0.00878586	0.230001
Plekhh2	1.78204	3.42118	4.45422	7.7306e-05	0.00309698	1.53761
Cd52	1.77663	7.85855	12.3347	1.48789e-14	3.11148e-10	23.0758
Iqgap3	1.76934	2.25165	3.91612	0.000380654	0.00968399	0.106172
Pdgfc	1.76378	-1.54213	3.11773	0.00355451	0.0463705	-1.82419
Neil3	1.76182	0.303659	3.37165	0.00178439	0.0291525	-1.24807
Cenpe	1.75429	4.45124	3.60485	0.000930078	0.0186496	-0.807488
Rftn1	1.75334	3.99757	4.65133	4.26099e-05	0.00201597	2.06188
Myo5a	1.74197	5.45169	7.123	2.14907e-08	6.42018e-06	9.235
Psat1	1.73816	6.04127	6.48896	1.48671e-07	2.75134e-05	7.31308
Oasl2	1.73658	5.54866	4.28318	0.000129045	0.00455844	0.835277
Spdl1	1.73385	3.70992	3.59377	0.000959688	0.0190408	-0.822273
Slc41a2	1.72601	-2.07382	3.173	0.00306537	0.0422402	-1.69983
Cks1b	1.71712	3.97143	4.16768	0.000181882	0.0056769	0.752959
A530040E14Rik	1.71534	-2.28573	3.30628	0.00213537	0.0330288	-1.3879
Lrguk	1.71373	2.27534	3.64837	0.00082213	0.0170898	-0.571255
Cdc6	1.71042	-0.650581	3.39856	0.0016566	0.02767	-1.18025
Lgals3bp	1.70378	8.42669	10.2889	2.58629e-12	1.80282e-08	17.8751
Rpl21-ps5	1.70278	-0.990286	3.90404	0.000394254	0.00987382	0.0420595
4930558J18Rik	1.70271	-2.28347	3.81054	0.000516808	0.0121025	-0.167189
Ifit2	1.70175	4.5703	4.4486	7.86245e-05	0.00314378	1.36205
Myo1e	1.70165	4.68091	6.14004	4.35372e-07	6.59746e-05	6.34556
AI427809	1.69916	-2.48815	3.43209	0.00150958	0.026025	-1.09369
Cybb	1.69357	5.52665	5.62301	2.15269e-06	0.000217473	4.6377
Ccl6	1.68454	8.35464	7.10534	5.97381e-08	1.32793e-05	7.87331
4930556M19Rik	1.67917	2.40717	3.64465	0.000830858	0.0172135	-0.605845
Sacm1l	1.6788	1.77388	3.21097	0.00276714	0.0395262	-1.61681
Gm16089	1.67557	-0.963845	4.32735	0.000113102	0.00411336	1.08772
Gm10175	1.67191	2.17463	4.13681	0.000199275	0.0060747	0.658781
Chst11	1.65382	3.16336	3.45053	0.00143413	0.0252066	-1.07322
Cdc25c	1.6524	0.104482	3.09606	0.00376577	0.0479596	-1.91105
Phf11a	1.64367	2.8386	3.31139	0.00210571	0.0327639	-1.43786
Ccl5	1.64347	4.02412	4.76746	2.99316e-05	0.00153414	2.34641
Arhgap26	1.63318	3.0234	3.45954	0.00139862	0.0248285	-1.09143
Oas1a	1.63183	1.53304	3.52943	0.00115032	0.0217697	-0.870059
Gm47854	1.62981	-2.36577	3.97778	0.000318016	0.00855645	0.249904
Ache	1.62633	1.42032	3.35525	0.00186689	0.0300672	-1.27598
Galns	1.61818	3.0118	4.26023	0.000138178	0.00475258	1.00837
Lyz2	1.61616	9.40299	10.2298	3.88672e-12	1.91001e-08	17.3365
Gsn	1.61402	2.2183	3.26236	0.0024072	0.0359311	-1.50332
Cacna1a	1.60988	4.09424	5.94053	8.06322e-07	0.000106049	5.78573
Rai14	1.60543	3.25348	4.47577	7.24508e-05	0.0029766	1.58382
Pla2g7	1.59327	3.0016	4.13061	0.000202963	0.00614234	0.656321
Fgl2	1.5923	5.13661	5.81991	1.17081e-06	0.000142349	5.35516
Mif	1.58846	6.22362	9.33288	3.46639e-11	6.53564e-08	15.4864
Ighmbp2	1.58677	2.62335	4.0808	0.000235072	0.00686568	0.534205
H2-Q6	1.58337	1.34948	3.09107	0.00381611	0.0484827	-1.88694
Gm12732	1.58058	-1.98419	3.38613	0.0017145	0.0283876	-1.20173
Gm8957	1.57711	-2.17984	3.95643	0.000338476	0.00889223	0.188751
Casc4	1.57528	2.97202	3.10016	0.003725	0.0477603	-1.89648
Cited4	1.57499	-2.48779	3.08785	0.00384893	0.0487997	-1.89715
Slc25a10	1.56828	2.49614	3.70034	0.000709022	0.0152909	-0.446227
H2-Q7	1.56107	3.18102	4.13411	0.000200871	0.00611442	0.657022
Uqcrh-ps2	1.55855	-0.681585	3.5499	0.00108603	0.0207868	-0.822758
Pkm	1.54649	7.13514	8.84243	1.37408e-10	2.21037e-07	14.0691
Irf7	1.54336	4.47532	4.21513	0.000158008	0.00517951	0.774626
Anxa5	1.53926	6.59146	9.45568	2.46715e-11	5.15931e-08	15.8103
Gm6581	1.53218	-0.308354	3.74182	0.000629687	0.0140085	-0.36854
Lyz1	1.53178	-1.68186	3.48722	0.00129466	0.0236802	-0.962503
Atf5	1.52827	0.308814	3.11486	0.00358189	0.0465535	-1.82138
Procr	1.52047	1.83163	3.11957	0.00353715	0.0462305	-1.84993
Ccl4	1.51958	6.72454	6.54998	1.23278e-07	2.32252e-05	7.27699
Mir692-1	1.51853	-1.22833	3.78931	0.000549393	0.0126669	-0.240978
Mrc1	1.51537	3.47903	4.59657	5.03038e-05	0.00227696	1.90156
Gbp5	1.51309	2.46215	3.17786	0.00302561	0.0419017	-1.72542
Crlf2	1.50472	6.24514	6.87345	4.58527e-08	1.14151e-05	8.38664
Pmf1	1.50418	3.56989	4.32924	0.000112464	0.00411161	1.19713
Nfkb2	1.49303	2.38618	3.33923	0.00195096	0.0310728	-1.3347
Apbb2	1.4914	6.25485	6.88848	4.38014e-08	1.10358e-05	8.44668
Xylt1	1.48592	3.27165	3.63631	0.000850775	0.0174379	-0.693589
Ncapd2	1.47739	2.75129	3.46011	0.00139638	0.0248285	-1.04269
Ifi213	1.47452	3.56571	3.2745	0.00232893	0.0351389	-1.6719
Tuba1c	1.47233	4.02578	4.58542	5.20314e-05	0.00233996	1.8928
Kcnh2	1.45842	-2.79537	3.35474	0.00186948	0.0300727	-1.27932
Gm6169	1.45209	0.289263	3.11683	0.00356306	0.0464068	-1.819
Gm13056	1.44413	-2.30496	3.15505	0.00321676	0.0435115	-1.7438
Cd63	1.43977	10.0512	7.84341	8.67947e-09	3.28034e-06	9.57986
Cuedc1	1.42843	-2.85372	3.35584	0.00186386	0.0300672	-1.27691
Bag1	1.42808	6.12504	7.71091	3.68478e-09	1.87942e-06	10.9338
Ndufa1	1.42511	8.09941	9.83851	8.65489e-12	2.26239e-08	16.7267
Kif20b	1.42498	4.10309	3.51043	0.00121327	0.0226108	-0.997157
Gpr65	1.42354	4.31145	3.28744	0.00224818	0.0342417	-1.6519
Tspo	1.42213	6.90602	7.89591	2.13075e-09	1.40621e-06	11.4002
Gm13226	1.41481	-1.71974	3.23087	0.00262209	0.0380257	-1.56095
Cp	1.41317	3.71652	3.37717	0.00175744	0.0288289	-1.48177
Sh3glb2	1.4104	3.3023	3.32894	0.00200683	0.0316015	-1.36916
Gm5523	1.40773	-2.55315	3.36777	0.00180361	0.0293976	-1.24513
St14	1.40226	4.67656	5.0326	1.32998e-05	0.000842806	3.09327
Tpi1	1.39979	5.53322	5.87197	9.9671e-07	0.000126322	5.5062
Hcst	1.39429	5.01951	5.5922	2.36784e-06	0.000232471	4.67113
Gm16379	1.39266	-2.43082	3.10427	0.00368445	0.0473857	-1.85864
Gm3272	1.38049	-1.69643	3.19664	0.00287634	0.0406139	-1.63783
Adap1	1.37976	2.84156	3.6084	0.000920781	0.0185734	-0.675079
Acaca	1.37274	3.6727	3.98332	0.000312906	0.00843233	0.19212
Cd63-ps	1.36185	7.30621	7.56438	5.70074e-09	2.48362e-06	10.3194
Ifit3b	1.3604	3.3158	3.52228	0.00117362	0.0220907	-0.928187
Selenom	1.34921	3.02109	3.41634	0.00157699	0.0268332	-1.20437
Gm7618	1.33576	0.337272	3.70022	0.000709267	0.0152909	-0.469902
Isg15	1.33539	4.12952	3.50444	0.00123381	0.0228824	-1.0546
Gm7611	1.32799	-2.23666	3.15896	0.00318323	0.0433384	-1.72808
Gm48620	1.32514	-1.4953	3.42467	0.001541	0.0264047	-1.11126
Samd9l	1.32396	4.57841	3.66391	0.000786589	0.0165627	-0.827186
Gm13935	1.31332	-1.98489	3.17395	0.00305755	0.0422259	-1.69029
Gm5863	1.30086	-2.65681	3.15518	0.00321563	0.0435115	-1.74377
Eif3s6-ps1	1.29421	-1.12687	3.42389	0.00154433	0.0264281	-1.11719
Rbms2	1.2933	2.43134	3.8806	0.000422017	0.0103219	0.00884197
Gm5270	1.28807	-2.54488	3.13094	0.00343136	0.0453381	-1.79635
Rpl17-ps5	1.28698	2.25842	3.26611	0.00238276	0.0356402	-1.48893
Clic4	1.28333	3.79593	4.49818	6.77202e-05	0.00283233	1.61554
Hif1a	1.28043	7.15254	7.86533	2.33209e-09	1.4695e-06	11.2141
Selenow	1.27201	4.17958	4.08594	0.000231541	0.00678148	0.460394
Rps24-ps2	1.26701	-0.855925	3.15002	0.00326049	0.0438761	-1.74285
Cd274	1.26621	3.33303	3.85477	0.00045481	0.010974	-0.0945763
Bst2	1.26547	6.06482	4.84281	2.37839e-05	0.00130186	2.3634
Fgf13	1.26471	2.55171	3.18041	0.00300491	0.0417255	-1.76287
Aldoa	1.24451	7.2845	8.34754	5.68522e-10	6.25338e-07	12.5897
Hmgn3	1.23895	4.8466	5.16926	8.7372e-06	0.000627877	3.46972
Cpd	1.23578	5.10237	5.10859	1.05301e-05	0.000710343	3.17357
Tpm4	1.23442	4.97233	5.20966	7.71504e-06	0.000574152	3.5743
Pld3	1.22878	6.86293	8.59906	2.75229e-10	3.59725e-07	13.3559
Bex3	1.21543	4.74916	5.18932	8.21378e-06	0.00060269	3.56876
Prr5l	1.20665	5.45802	4.03284	0.000270662	0.00751773	-0.00177329
Dab2	1.20278	5.1637	4.88541	2.08801e-05	0.00117378	2.51255
Adssl1	1.19739	4.03687	3.5043	0.00123428	0.0228824	-1.09505
Rap2b	1.19568	6.05436	3.84861	0.000469276	0.011254	-0.629277
Smc2	1.19434	5.82777	3.54976	0.00108646	0.0207868	-1.31492
Tnni2	1.19381	4.20289	4.25659	0.000139683	0.00477296	0.902533
Jak3	1.18891	2.80228	3.25282	0.00247049	0.0365626	-1.56189
Mt1	1.18176	8.48474	4.59703	6.93356e-05	0.00287933	0.911042
Gm7336	1.17881	4.43905	4.28671	0.000127692	0.00452593	0.970603
Slfn5	1.17813	7.08529	5.47204	3.43302e-06	0.000314874	3.98391
Dhx32	1.17358	2.823	3.31517	0.00208403	0.0325476	-1.41266
Psph	1.17334	3.68839	3.14477	0.00330666	0.0441282	-1.84545
Gng12	1.17154	6.50621	7.11323	2.21357e-08	6.51975e-06	9.07732
Fth1	1.16585	11.0072	6.99507	1.0617e-07	2.07499e-05	6.90746
C230062I16Rik	1.16401	3.26085	4.4362	8.16125e-05	0.00323848	1.47834
H2-D1	1.1631	9.8857	6.51055	3.08825e-07	5.08516e-05	5.96998
Rpl13-ps1	1.16242	2.27384	3.38496	0.00172005	0.028457	-1.2102
Akap1	1.16007	3.34206	3.34591	0.00191546	0.0305772	-1.36836
Rpl21-ps6	1.1573	2.52126	3.12371	0.00349828	0.0458371	-1.84537
Selenoh	1.15657	5.4112	4.06328	0.000247514	0.00709042	0.304021
Gm5451	1.15335	-2.02927	3.08143	0.00391513	0.0493212	-1.90317
Ifi204	1.1519	6.29041	5.19073	8.17817e-06	0.000602189	3.25578
Cpq	1.15131	4.34593	3.92548	0.000370422	0.00948136	-0.158242
Pclaf	1.12905	3.72268	3.43171	0.00151119	0.0260312	-1.20619
Ctsb	1.12446	11.7511	8.68543	1.17754e-09	1.02603e-06	11.2767
Cstb	1.11851	6.74878	6.77876	6.12044e-08	1.33323e-05	8.03816
Got1	1.11011	4.82892	3.63603	0.000851434	0.0174379	-0.793933
Zfas1	1.10807	5.27945	4.49703	6.79556e-05	0.0028365	1.41362
Aplp2	1.10739	7.15005	7.27441	1.36044e-08	4.51579e-06	9.4562
Gm4987	1.10537	2.89501	3.56631	0.00103699	0.0201913	-0.785814
Pgm2	1.09764	3.80213	3.3009	0.00216703	0.033382	-1.57267
Pea15a	1.09223	6.60629	6.74491	6.78704e-08	1.44827e-05	7.9179
Cox6a1	1.08617	8.31215	7.9787	1.66955e-09	1.20392e-06	11.4031
Gm5445	1.08439	3.82718	4.74255	3.22911e-05	0.00161936	2.32468
Syngr1	1.08326	8.53745	7.76732	3.11681e-09	1.67125e-06	10.7081
Cd9	1.08159	9.92485	5.36171	8.9286e-06	0.000637252	2.63992
Gm28659	1.07955	-2.53929	3.1657	0.00312615	0.0428682	-1.72263
Rpl29	1.07668	4.57019	4.55552	5.69553e-05	0.00249173	1.65846
Phf11b	1.07191	5.5891	5.71422	1.62353e-06	0.000178927	4.91779
Plin2	1.06488	4.90607	5.0368	1.31294e-05	0.000835077	2.99474
Siglecf	1.06476	4.09746	4.06565	0.000245794	0.0070605	0.319145
Arpc1b	1.06376	8.66988	6.96024	3.52094e-08	9.56233e-06	8.32934
Timp2	1.0608	7.81279	7.37929	9.92314e-09	3.51716e-06	9.66338
Arhgap24	1.05613	4.63996	3.21399	0.00274467	0.0392321	-2.01538
Gm15500	1.05458	4.62107	3.69409	0.000721784	0.0155288	-0.705847
Milr1	1.05413	4.69272	3.94871	0.000346188	0.00902679	-0.0943028
Olfr77	1.04862	3.12148	3.74284	0.000627838	0.0139823	-0.360988
Pmaip1	1.04454	4.89374	4.07966	0.000235865	0.00687911	0.219587
Dhrs4	1.04065	4.12175	3.3523	0.00188208	0.0302289	-1.42812
Gm10076	1.03653	7.89707	8.11628	1.11505e-09	1.01383e-06	11.9046
Rpl32	1.03643	8.30259	7.54366	6.06451e-09	2.53642e-06	10.1469
Aldh2	1.03339	4.73169	4.38043	9.64866e-05	0.00368872	1.21111
Gm11808	1.03326	5.97209	6.20628	3.54898e-07	5.66157e-05	6.44681
Gm14539	1.02967	2.23164	3.15098	0.00325212	0.0437979	-1.7657
Rpsa	1.02883	6.98097	6.1014	4.90521e-07	7.07433e-05	5.97666
Rpl41	1.02701	9.15178	9.91138	7.10575e-12	2.12279e-08	16.7706
S100a1	1.0251	4.47305	4.27483	0.000132298	0.00461873	0.893351
Cxcl16	1.02236	6.72781	7.1292	2.10916e-08	6.39228e-06	9.05575
Tmem205	1.02215	3.65608	3.6731	0.000766285	0.0162521	-0.605208
Ccl12	1.02067	8.16946	5.0028	1.63271e-05	0.000986802	2.25424
Ftl1-ps1	1.0177	6.5995	7.4199	8.78439e-09	3.28034e-06	9.97998
Enpp1	1.0158	3.28341	3.15228	0.00324075	0.043723	-1.88553
Ly9	1.01424	4.27421	3.58412	0.000986185	0.0194741	-1.08758
Gm3550	1.01248	4.23419	4.22169	0.00015496	0.00509517	0.853169
Rpl38	1.00983	7.84858	5.89544	9.26937e-07	0.000118921	5.22402
Ifit3	1.0081	6.05966	5.00806	1.43399e-05	0.000889842	2.7351
Npc2	1.00175	9.48753	7.27449	1.36009e-08	4.51579e-06	9.09928
Rpl19	0.996252	6.06629	6.20403	3.57368e-07	5.66157e-05	6.4209
Rpl13a	0.994674	5.5312	4.81118	2.61958e-05	0.00139746	2.30575
Pcna-ps2	0.991936	3.76764	3.59654	0.000952195	0.018946	-0.812882
Rps5	0.991456	9.55512	7.60918	4.98749e-09	2.31774e-06	10.1455
Gm10275	0.987383	4.07698	3.0962	0.00376443	0.0479596	-2.06364
Rsad2	0.979615	5.03501	4.62138	4.66618e-05	0.00216362	1.7096
Bri3bp	0.97803	4.4752	4.07071	0.000242161	0.00699456	0.368254
Serpine2	0.977343	8.88819	7.20268	1.68904e-08	5.51893e-06	8.94348
Slamf9	0.974174	6.02146	5.22241	7.41779e-06	0.000560003	3.37301
Glb1	0.972344	6.00122	5.24799	6.85548e-06	0.000523218	3.48267
Cd68	0.971972	9.41217	7.84733	2.45948e-09	1.4695e-06	10.7813
Ctsd	0.968936	12.1214	8.00255	7.51033e-09	2.90844e-06	9.29882
Speg	0.968923	4.27714	3.76152	0.000595092	0.0134827	-0.474496
Lsp1	0.964802	6.32894	4.28485	0.000128401	0.00454336	0.546723
Cdkn1a	0.964367	5.94939	3.60656	0.000925594	0.0185937	-1.1619
Ifit1	0.962791	3.93212	3.4611	0.00139254	0.0247837	-1.39129
Fundc2	0.962385	6.04414	4.17404	0.000178489	0.00558768	0.420126
Rpl9-ps6	0.960647	5.96915	5.51515	3.00483e-06	0.000279275	4.35513
Rplp0	0.95681	8.61115	7.78807	2.93089e-09	1.61292e-06	10.8341
H2afz	0.956366	5.85305	4.19756	0.000166468	0.00533924	0.477955
Smc4	0.955458	6.95298	4.90811	1.94792e-05	0.00111603	2.3536
B2m	0.950055	12.0249	6.61183	3.87138e-07	5.99691e-05	5.34717
Gcnt2	0.94905	5.44471	4.21097	0.000159976	0.00521094	0.573263
2010107E04Rik	0.944326	6.93663	6.79229	5.87284e-08	1.32793e-05	8.07938
Gm6988	0.943637	5.45212	3.71549	0.000678971	0.0148211	-0.74805
Rps28	0.943441	7.90269	6.81314	5.51072e-08	1.28045e-05	7.98655
Gabarap	0.939954	7.47728	7.67183	4.13865e-09	2.05757e-06	10.5971
Tyrobp	0.93703	10.4291	8.20677	8.56063e-10	8.52476e-07	11.6308
Erap1	0.934718	4.62882	4.0574	0.000251826	0.00716364	0.266695
Gm42814	0.933086	4.43239	4.61153	4.80758e-05	0.00219991	1.86418
Rpl36a	0.932019	7.67956	5.74611	1.47104e-06	0.000167187	4.7696
Ctsz	0.931731	10.1709	8.62219	2.57563e-10	3.59078e-07	12.9259
Gusb	0.929768	8.28681	6.95439	3.58415e-08	9.60919e-06	8.30789
Syce2	0.927876	4.02934	3.33277	0.00198588	0.0314373	-1.62154
Gm5781	0.923601	6.47086	6.30571	2.61229e-07	4.47773e-05	6.66491
Gm4149	0.922765	7.2283	5.84526	1.08254e-06	0.000134469	5.16207
Rpl36a-ps2	0.920589	6.30845	4.34335	0.000107815	0.00401181	0.815834
Kcnj2	0.915099	4.59203	3.28574	0.00225863	0.0343081	-1.91137
Ldha	0.913938	7.9925	7.3898	9.6146e-09	3.47212e-06	9.70364
Eid1	0.913605	5.35586	3.87719	0.000426213	0.0104002	-0.345842
Rps15	0.912794	7.45787	6.97234	3.39384e-08	9.33843e-06	8.52574
Gm9843	0.91132	7.12696	6.12124	4.61386e-07	6.84291e-05	6.00236
Gm15710	0.9106	4.94109	4.10148	0.00022118	0.00657938	0.431771
Sord	0.910537	4.65869	4.11665	0.000211499	0.00634442	0.386654
Ctsl	0.908759	12.9382	6.1084	1.62568e-06	0.000178927	3.77975
H2-K1	0.907496	8.8082	5.85791	1.04099e-06	0.000130355	4.89078
Atox1	0.907445	7.78189	8.33008	5.98066e-10	6.25338e-07	12.4904
Rps16-ps2	0.901947	5.05742	3.95936	0.000335596	0.00886548	-0.0375473
Rps18-ps3	0.898358	6.15851	5.70304	1.68065e-06	0.000181163	4.8916
Rpl28	0.898354	5.33015	4.45953	7.60805e-05	0.00305961	1.23233
Gm9385	0.897073	4.91479	4.33572	0.000110306	0.0040715	1.06663
Cox6b1	0.895249	7.73581	6.78585	5.98933e-08	1.32793e-05	7.91982
Rhoc	0.894861	3.97115	3.15092	0.00325259	0.0437979	-1.96168
Gm10073	0.893005	5.37622	4.63832	4.43258e-05	0.00207834	1.85703
Rps16	0.892858	6.08417	5.02023	1.38142e-05	0.00087013	2.80782
Nexn	0.888768	5.2319	3.53616	0.00112879	0.0214204	-1.27512
Rpl37	0.888023	9.18415	6.35265	2.26072e-07	3.98181e-05	6.39267
Gm3511	0.887123	3.45756	3.91417	0.000382811	0.00972702	0.016799
Pebp1	0.886039	5.05079	3.722	0.000666452	0.0146064	-0.718128
Tmed3	0.884441	7.29658	6.5152	1.37166e-07	2.56108e-05	7.13379
Rpl5	0.880267	7.02405	4.07305	0.000240497	0.00697542	-0.178082
Eno1b	0.879115	5.35312	4.59926	4.98965e-05	0.00226724	1.71382
Gm4997	0.878556	4.31531	3.36657	0.00180958	0.0294586	-1.48111
Rps2	0.877607	7.50869	5.69398	1.72841e-06	0.000185357	4.66242
Rassf3	0.877208	4.46855	3.27163	0.00234725	0.0353331	-1.84435
Tmem256	0.877133	7.00587	4.82993	2.47382e-05	0.00134022	2.09299
Gm11942	0.876993	4.74294	3.95845	0.000336489	0.00886548	0.0376688
Eef1a1	0.874844	7.6389	4.32405	0.000114222	0.00413971	0.502923
Rpl37a	0.873891	8.50349	6.78936	5.92546e-08	1.32793e-05	7.82792
Tlr2	0.872945	6.00467	4.55712	5.66808e-05	0.00249173	1.38304
Tceal9	0.872833	6.17087	5.31092	5.64616e-06	0.000454125	3.66268
Mrpl54	0.8724	5.25982	4.54712	5.84196e-05	0.00253986	1.55075
Hist1h2bc	0.871929	5.86939	3.42731	0.00152975	0.0262861	-1.75727
Eef1d	0.871178	6.60918	5.26006	6.60511e-06	0.00050969	3.39577
Lrpap1	0.867424	7.42368	5.76304	1.396e-06	0.000159905	4.80809
Sp100	0.867374	5.8401	4.18631	0.000172118	0.0054701	0.385625
Rpl39	0.867027	7.66037	4.89592	2.02195e-05	0.00114588	2.20933
Tsc22d1	0.866501	4.07306	3.41188	0.00159661	0.0270011	-1.41564
Tmem160	0.863835	5.18484	4.95823	1.67075e-05	0.00100688	2.77714
Tomm7	0.861446	7.4061	6.93426	3.81041e-08	1.00865e-05	8.42985
Slc16a3	0.858309	4.78231	4.15517	0.000188744	0.00583016	0.507797
Map3k20	0.856764	3.99031	3.46113	0.00139242	0.0247837	-1.2391
Rpl37rt	0.855682	7.95132	5.93735	8.14284e-07	0.000106427	5.32389
Pole3	0.855442	4.65845	3.14938	0.0032661	0.0439233	-2.0475
Rps24-ps3	0.855304	3.59825	3.33519	0.00197272	0.0313001	-1.46106
Tkt	0.853867	5.89333	4.99162	1.50817e-05	0.000922187	2.76189
AW112010	0.846341	5.78873	3.70808	0.000693506	0.0150636	-1.0372
Mfsd12	0.844879	4.87206	3.43495	0.00149765	0.0259262	-1.50363
Rps15a	0.843864	7.96705	5.13794	9.62124e-06	0.000668437	2.86845
Gm26623	0.842934	4.47739	3.60801	0.000921803	0.0185734	-0.869594
Eef2	0.84166	7.90047	6.58533	1.10614e-07	2.12217e-05	7.30878
Gm9794	0.841619	8.5322	5.10687	1.05862e-05	0.000711826	2.6873
Rps19	0.840338	9.68388	6.84212	5.04467e-08	1.24111e-05	7.80896
Rpl18	0.839131	7.27995	5.28621	6.09336e-06	0.000480914	3.41875
Uqcrh	0.838075	7.37524	5.67994	1.80516e-06	0.000191131	4.60125
Prdx4	0.834797	5.71416	4.73261	3.32834e-05	0.00165326	1.98997
Rps20	0.833363	7.81153	5.57787	2.47513e-06	0.000241869	4.24667
Gaa	0.8332	5.16815	4.42806	8.36339e-05	0.00330615	1.20639
Rps6	0.830869	4.74279	4.62906	4.55874e-05	0.00212322	1.84033
Rps26	0.830164	8.01042	6.11182	4.75e-07	6.99521e-05	5.84198
Naaa	0.82985	4.96319	3.55744	0.00106322	0.0205491	-1.19314
Rps12-ps9	0.829182	7.47591	4.99749	1.48127e-05	0.000908394	2.52757
Rpl17-ps3	0.829055	5.1912	3.7995	0.000533513	0.0124035	-0.507308
Ndufb7	0.828521	7.2088	5.39987	4.29056e-06	0.000369153	3.79786
Rpl3	0.824065	8.43989	7.14902	1.98637e-08	6.19985e-06	8.93615
Fau	0.822912	7.61822	6.72145	7.2916e-08	1.52482e-05	7.71732
Slc38a10	0.821993	6.46292	5.9871	6.98229e-07	9.60615e-05	5.64523
Rps12-ps4	0.8205	4.90315	3.50144	0.0012442	0.0230051	-1.25119
Oxct1	0.819735	7.92111	5.45963	3.56729e-06	0.000321548	3.79427
Cadm1	0.81845	8.73416	6.68559	8.13688e-08	1.63614e-05	7.40082
Elob	0.818322	7.44036	5.96991	7.36321e-07	0.000100271	5.4742
Hmgn5	0.81829	4.59222	3.95291	0.000341969	0.00895025	-0.0324963
Cox6c	0.817136	7.59938	6.3342	2.39282e-07	4.16989e-05	6.58522
Rps8	0.816218	7.95131	5.12779	9.92626e-06	0.000681712	2.84679
Glmp	0.814723	6.05841	4.72576	3.39847e-05	0.00168011	1.86958
Prdx1	0.811541	8.31151	7.72901	3.49197e-09	1.8256e-06	10.6839
Rps12	0.81021	8.89042	5.07055	1.18363e-05	0.000778366	2.50694
Eif3f	0.809953	6.78621	4.93369	1.80118e-05	0.00106102	2.44612
Rpl36	0.807192	7.45031	5.34359	5.10463e-06	0.000417404	3.55449
Rpl21	0.805283	7.68928	4.68286	3.87194e-05	0.00187431	1.49511
Gltp	0.805166	6.32904	5.36304	4.80719e-06	0.000402112	3.7682
Washc1	0.80435	4.24678	3.18396	0.00297629	0.0415211	-1.90984
Eif3k	0.803143	6.93675	6.1871	3.76535e-07	5.8762e-05	6.21257
Anxa4	0.802915	4.96662	4.28075	0.000129984	0.00456165	0.833089
Rps27a	0.802756	7.49679	4.78252	2.85886e-05	0.00148563	1.86648
Rpl9	0.802657	7.91065	5.34758	5.04224e-06	0.000415131	3.50106
Siva1	0.801393	3.77494	3.12071	0.00352642	0.0461191	-1.98125
Sqstm1	0.800558	6.16345	4.01176	0.000287919	0.00788085	-0.158195
Ssr4	0.79938	8.24292	6.81806	5.42876e-08	1.27558e-05	7.93222
Rps19-ps6	0.799338	7.84239	5.86416	1.02107e-06	0.00012863	5.12609
Eef1b2	0.799067	7.80447	5.17829	8.49746e-06	0.000614875	3.02049
Ncaph2	0.79843	6.26921	4.57095	5.43599e-05	0.00241354	1.47853
Shisa5	0.796722	7.62336	5.90184	9.08772e-07	0.00011731	5.21196
Gm15501	0.794393	5.65563	3.74988	0.000615306	0.0137778	-0.727909
Gm10086	0.793324	6.03608	4.74512	3.204e-05	0.00161451	2.02704
Cox8a	0.792709	6.46926	6.00874	6.53077e-07	9.10477e-05	5.72142
Rpl10a-ps1	0.790335	7.90342	6.02088	6.29034e-07	8.82843e-05	5.58156
Snrpg	0.787978	5.38402	4.67815	3.92773e-05	0.00189692	1.90366
Coq7	0.787966	5.07558	3.13883	0.00335969	0.0446648	-2.24719
Cox4i1	0.783725	8.99675	7.66443	4.23085e-09	2.05757e-06	10.3778
Rps17	0.782495	7.43009	4.91098	1.93091e-05	0.00111237	2.2746
Smpdl3a	0.781659	4.6599	3.2362	0.00258446	0.0376104	-1.99957
Rpl23	0.781311	9.28222	4.79728	2.73301e-05	0.00144569	1.59062
Gm5805	0.77816	4.13585	3.46428	0.00138025	0.02467	-1.21326
Bola3	0.775667	4.86883	3.25073	0.00248455	0.0366586	-1.89276
Rps14	0.775027	9.64366	6.35191	2.26586e-07	3.98181e-05	6.2752
Trem2	0.774783	10.283	5.20522	1.19364e-05	0.000782486	2.16738
Dpp7	0.77289	5.09924	3.76998	0.000580802	0.0132451	-0.688188
Hpcal1	0.772828	4.69014	4.10477	0.000219045	0.00652517	0.339594
Nenf	0.771089	6.54996	4.55591	5.6888e-05	0.00249173	1.31472
Sh3bgrl3	0.767851	4.8367	4.26312	0.000136995	0.00473881	0.734538
Scarb1	0.767392	4.57443	3.20593	0.00280508	0.0398776	-1.99611
Rpl17	0.76582	7.82422	5.06596	1.20045e-05	0.000784147	2.67118
Slc2a1	0.764927	5.40458	3.56044	0.00105427	0.0204138	-1.2656
Cops9	0.764572	7.32102	6.45208	1.66507e-07	3.05439e-05	6.93262
Rps2-ps10	0.762145	6.5401	4.46672	7.44522e-05	0.00302319	1.16903
Rpl18a	0.762137	8.57513	6.71433	7.45215e-08	1.54296e-05	7.55439
Atp5e	0.762134	7.04954	4.52913	6.16816e-05	0.00264321	1.17139
Uap1l1	0.760036	4.92588	3.40895	0.00160964	0.0271677	-1.60843
Guk1	0.759438	4.99352	3.46326	0.00138419	0.0246991	-1.40857
Rps23	0.7588	7.22777	4.86028	2.25478e-05	0.00125071	2.12862
Fam221b	0.758078	7.36098	5.72669	1.56208e-06	0.000175625	4.75191
Cotl1	0.757792	7.96166	4.25529	0.000140226	0.00477695	0.177226
Cox5b	0.757357	6.59162	5.3309	5.30855e-06	0.000431955	3.65499
Rpl26	0.75691	8.32299	5.7855	1.3023e-06	0.000150463	4.78746
Nap1l1	0.756416	7.1299	5.183	8.37514e-06	0.000610247	3.10542
Mpp1	0.755473	4.99453	3.25365	0.00246489	0.0365533	-1.91372
Stat2	0.754844	5.88151	4.33852	0.000109385	0.00405578	0.822648
Anp32e	0.752471	6.07593	4.07919	0.00023619	0.00687911	0.0984139
Bola2	0.750279	6.42736	5.26136	6.57866e-06	0.00050953	3.45334
Atp5k	0.749176	7.60184	5.32295	5.44044e-06	0.000439268	3.47236
Rpl35	0.748681	6.36449	4.11249	0.000214111	0.00640557	0.0753551
Rplp1	0.746966	8.9504	5.95304	7.75733e-07	0.000103326	5.18917
Ptma	0.743545	7.40504	5.76227	1.39933e-06	0.000159905	4.85118
Usp1	0.741591	4.5752	3.43623	0.0014923	0.0258739	-1.41956
Rpl12	0.74137	7.06848	3.3831	0.00172891	0.0285809	-1.98601
Gm43942	0.73914	4.53264	4.15354	0.000189658	0.00584973	0.555413
Hspe1	0.738981	6.83358	4.37884	9.69473e-05	0.00369283	0.760165
Sdf4	0.737381	7.78875	5.84211	1.09314e-06	0.000134469	4.99219
Uqcrq	0.734878	7.58712	5.63161	2.09619e-06	0.000212794	4.43126
Ndufc1	0.73472	7.38117	5.39128	4.40589e-06	0.000371516	3.71093
Mgst3	0.734542	4.23827	3.10798	0.00364814	0.047079	-2.21483
Tpt1	0.733874	6.27963	4.65645	4.19533e-05	0.00199393	1.68924
Rpl35a-ps2	0.732496	5.20992	4.13106	0.000202688	0.00614234	0.375836
S100a13	0.731648	5.29016	4.10931	0.000216133	0.00644761	0.284114
Rpl7a	0.731549	7.2672	4.64022	4.40703e-05	0.00207101	1.4799
Gm9703	0.731453	4.10576	3.20755	0.00279285	0.0397848	-1.85736
Ndufa13	0.729013	8.25601	6.26975	2.91832e-07	4.86013e-05	6.25294
Bsg	0.728888	8.64111	6.26863	2.92835e-07	4.86013e-05	6.18042
Rplp2	0.72821	7.85582	5.96864	7.39222e-07	0.000100271	5.40114
Rpl30	0.727777	7.88618	4.29423	0.00012486	0.00445576	0.375709
Ly6e	0.727557	9.81694	5.46548	3.50338e-06	0.000317197	3.44858
Gm10240	0.726992	5.95932	3.92201	0.000374181	0.00955417	-0.39198
Zbtb8os	0.726127	4.52003	3.33893	0.00195255	0.0310744	-1.66377
Rps27rt	0.724761	7.41015	4.6199	4.68718e-05	0.00216376	1.42436
Rpl34	0.724727	8.30587	5.4019	4.26375e-06	0.000368444	3.59543
Rpl27-ps3	0.724111	5.05496	3.66903	0.000775204	0.0163914	-0.843929
Mrpl33	0.722989	6.79868	5.30881	5.68308e-06	0.000455343	3.54302
Ap1s1	0.722331	5.34238	3.90472	0.000393479	0.00986624	-0.326925
Rpl31-ps8	0.722195	7.95532	4.46721	7.43416e-05	0.00302319	0.899116
Atp5d	0.721706	6.15513	4.20245	0.000164071	0.00527853	0.36758
Rpl7a-ps7	0.72076	5.85037	4.27359	0.000132787	0.00462805	0.677673
Gm2000	0.720229	9.55479	5.1454	9.40281e-06	0.000661473	2.61533
Mpeg1	0.719821	8.76745	7.80856	2.75837e-09	1.559e-06	10.7727
Rps18	0.719545	8.90258	5.70495	1.67074e-06	0.000181028	4.42347
Rpl13	0.716561	7.94843	5.70564	1.66718e-06	0.000181028	4.59028
Hint1	0.715978	7.97784	4.83298	2.45092e-05	0.00133473	1.9607
Gyg	0.715101	4.75753	3.56106	0.00105245	0.0203975	-1.17848
Atp5j2	0.714944	7.72584	6.2352	3.24623e-07	5.22194e-05	6.23438
Gm10243	0.714438	4.58088	3.21625	0.00272792	0.039046	-1.91313
Dap	0.713973	5.37296	4.03988	0.000265124	0.00741214	0.0483742
Pdgfa	0.713678	5.51326	3.6591	0.00079744	0.0167113	-1.07368
Rps10-ps2	0.712245	4.85037	3.11837	0.00354847	0.0463225	-2.20444
Igbp1	0.71091	6.00953	4.29822	0.000123384	0.00442573	0.691465
Gm42666	0.710767	5.70598	4.42303	8.49072e-05	0.0033417	1.12804
Txn1	0.705128	6.73136	4.44734	7.89227e-05	0.00314968	0.996401
Uqcrb	0.704389	6.60842	4.91527	1.90572e-05	0.00110395	2.41417
Rtp4	0.704382	6.80524	3.85792	0.000450688	0.0109149	-0.74734
Atp6v1a	0.703943	6.0335	3.89005	0.0004106	0.0101677	-0.487109
Ndufa2	0.702932	7.64411	5.81076	1.20442e-06	0.000145589	4.94722
Ly86	0.702456	10.5443	5.53019	3.47235e-06	0.00031709	3.33993
Wdr89	0.702439	5.99289	4.39882	9.1308e-05	0.00353599	1.0147
Gm11539	0.701094	5.82058	4.482	7.11039e-05	0.00293279	1.289
Gm49138	0.700965	5.36085	3.41326	0.00159053	0.0269758	-1.56535
Hexa	0.700935	8.84267	5.34327	5.10977e-06	0.000417404	3.24551
Uqcr10	0.700467	7.23547	4.79211	2.77647e-05	0.00146251	1.92932
Ndufa3	0.700029	7.99921	5.61235	2.22482e-06	0.00022261	4.2562
Cd83	0.699876	7.31131	4.51338	6.46851e-05	0.00273255	0.996419
Cd34	0.698665	7.39333	5.04975	1.26174e-05	0.000809372	2.59788
Scpep1	0.698443	6.85498	5.54859	2.70968e-06	0.000257568	4.26379
Romo1	0.696657	6.3098	4.26524	0.00013613	0.00472098	0.538705
Adarb1	0.696354	5.12897	3.62677	0.000874091	0.0178332	-1.16725
Hscb	0.696167	4.82648	3.65721	0.000801723	0.0167656	-0.903251
Timm13	0.694055	6.63591	4.39578	9.21434e-05	0.00355517	0.85333
Cbx5	0.692811	6.19323	3.28791	0.00224532	0.0342417	-2.14499
H2-M3	0.689913	6.37706	4.35647	0.000103667	0.00390608	0.748049
Ubl5	0.687882	6.91306	4.97164	1.6035e-05	0.000971951	2.49693
Rpl13a-ps1	0.687522	6.58014	4.20564	0.000162527	0.005245	0.338973
1810058I24Rik	0.685396	6.05257	3.80956	0.000518266	0.012123	-0.710884
Dynll2	0.684474	5.30487	3.13236	0.00341837	0.0453296	-2.37062
Rpl27	0.680822	6.88718	4.28068	0.000130009	0.00456165	0.511896
Gm14303	0.678693	5.28745	3.47289	0.00134751	0.0241855	-1.42099
Ap2s1	0.674424	5.44154	4.27505	0.000132209	0.00461873	0.69326
Gm11478	0.672793	8.58293	4.30766	0.000119952	0.00433987	0.274973
Rps29	0.672289	9.56784	4.98697	1.52984e-05	0.000932709	2.11938
Rps27l	0.672026	7.25565	5.52703	2.89645e-06	0.000271617	4.18323
Nop10	0.671338	6.32501	3.71997	0.000670343	0.0146634	-0.980297
H2-Ob	0.669986	4.70339	3.27757	0.00230952	0.0349217	-1.94807
Man2b2	0.669705	5.25661	3.75828	0.000600644	0.0135791	-0.820114
Usmg5	0.666399	5.74023	4.42493	8.44221e-05	0.00333101	1.08306
Tubb5	0.665624	9.50182	5.27775	6.25435e-06	0.000489854	2.9769
Nrp1	0.66529	6.63044	3.28249	0.00227877	0.0345567	-2.31734
Rpl36al	0.665211	4.95387	3.77727	0.000568766	0.0130417	-0.535707
Fkbp2	0.664975	7.9983	5.67913	1.80967e-06	0.000191131	4.48345
Rps10	0.66421	7.05509	4.09067	0.000228342	0.00673496	-0.0650126
Dbi	0.662676	7.03584	4.66493	4.08871e-05	0.00196108	1.58472
Psmb8	0.662557	7.18463	5.42418	3.9801e-06	0.000349714	3.77399
Ndufv3	0.662552	7.32155	5.56265	2.59439e-06	0.000250018	4.22632
Ndc1	0.662158	4.25779	3.16072	0.0031682	0.0432463	-2.05821
Rps7	0.660653	7.43052	4.55056	5.78167e-05	0.00251888	1.21194
Calm3	0.660184	6.71885	4.21001	0.000160433	0.00521131	0.297807
H2afv	0.659845	6.34637	3.43825	0.00148398	0.0257963	-1.74921
Ndufa5	0.657673	6.98608	4.41532	8.68966e-05	0.00340296	0.846122
Tbca	0.655196	7.04465	5.42019	4.02956e-06	0.000352578	3.8548
Slfn2	0.65518	6.52252	3.51599	0.00119452	0.0224034	-1.68016
Rps27	0.653782	9.2628	5.09451	1.0996e-05	0.000731319	2.49549
Eif3h	0.652776	7.22217	4.18198	0.000174342	0.0055073	0.13944
Atp5h	0.65246	6.36071	4.49001	6.94086e-05	0.00287933	1.16355
Dgkz	0.652245	5.89372	3.90778	0.000389991	0.00981661	-0.462245
Dag1	0.652052	5.01037	4.06127	0.000248978	0.00712261	0.193785
Rpl31	0.651034	9.33137	4.30068	0.00012248	0.00440087	0.134772
Sae1	0.650494	5.13798	3.18105	0.00299973	0.041709	-2.14249
Arl6ip1	0.649416	9.08192	4.76373	3.02743e-05	0.00154038	1.51811
Rpl11	0.64908	9.04129	4.27271	0.000133137	0.00463254	0.109965
Rrm1	0.644638	4.75737	3.15633	0.00320579	0.0435006	-2.22279
Cenpx	0.643659	5.35509	3.93304	0.000362357	0.00933203	-0.193989
Myl6	0.642895	4.53939	3.11209	0.00360847	0.0467536	-2.24606
Atp1b3	0.641831	7.61126	6.06995	5.40549e-07	7.63781e-05	5.72974
Psmb4	0.641494	6.37898	3.96464	0.000330465	0.00878586	-0.314272
Rpl14	0.639233	8.3283	4.23968	0.000146892	0.00492277	0.123642
Gm15427	0.637953	6.55613	4.44657	7.9105e-05	0.00315094	1.04339
Gm15536	0.637458	6.67432	4.5987	4.99808e-05	0.00226724	1.47296
Gm14586	0.636403	5.59749	3.62459	0.000879513	0.0179088	-1.08897
Tpd52	0.636127	7.10941	4.74365	3.21836e-05	0.00161784	1.79603
Fis1	0.634529	6.80571	4.63035	4.54091e-05	0.00211963	1.4868
Hvcn1	0.63372	6.54618	4.09277	0.000226935	0.00670292	-0.0434184
Txndc17	0.633323	6.03072	5.09392	1.10159e-05	0.000731319	3.00109
Naglu	0.632482	5.61429	4.45994	7.59871e-05	0.00305961	1.17592
Vkorc1	0.631651	6.718	4.0992	0.000222674	0.00660505	-0.0660022
Csf2ra	0.629957	5.92814	3.48638	0.0012977	0.0236802	-1.59672
Fcer1g	0.62831	10.5631	6.10939	4.7858e-07	6.99865e-05	5.25827
Atp6v0e	0.627423	7.83483	4.71285	3.53455e-05	0.00173508	1.56245
Gm6204	0.62688	5.90273	3.92289	0.000373227	0.00954146	-0.345307
Rps9	0.625875	9.37803	5.15434	9.14774e-06	0.000648466	2.65482
Phf11d	0.625383	6.3001	3.55667	0.00106553	0.0205715	-1.43344
Slc12a2	0.625208	6.18149	4.30529	0.000120804	0.00436314	0.619705
Dnajc15	0.624406	5.52778	3.45237	0.00142683	0.0251584	-1.57312
Rps4x	0.62415	6.50554	4.18076	0.00017497	0.00551781	0.245136
Rab1b	0.623326	5.76208	3.37887	0.0017492	0.0287915	-1.84428
Akr1a1	0.622981	8.43433	5.71708	1.60925e-06	0.000178927	4.514
C530043K16Rik	0.62012	6.81504	3.07687	0.00396274	0.049831	-2.88318
Cox7a2	0.619679	7.47448	4.81317	2.60371e-05	0.00139612	1.94995
Pabpc1	0.616764	10.5792	4.62971	4.94754e-05	0.00225409	0.764005
Rtraf	0.616208	6.67586	3.88493	0.000416747	0.0102307	-0.590486
Rps3a1	0.614286	6.91347	3.33544	0.00197138	0.0313001	-2.12955
Sec61b	0.613842	6.13238	3.85385	0.000456024	0.010974	-0.568321
Chchd2	0.613681	7.91825	4.41433	8.7154e-05	0.00340666	0.687048
Psme1	0.612822	7.2124	5.15962	9.00026e-06	0.000640182	3.01003
Lsm4	0.611946	5.77487	3.28753	0.00224763	0.0342417	-1.99323
Gpx1	0.611926	10.2778	4.81123	2.61918e-05	0.00139746	1.41918
Ndufb9	0.610514	7.11296	4.93115	1.81529e-05	0.00106633	2.34842
Chchd3	0.609465	5.47857	4.06642	0.000245235	0.00705775	0.126871
Slc25a39	0.607223	5.76917	4.53511	6.05779e-05	0.00260659	1.42365
Rpl22	0.605848	9.02621	4.20417	0.000163236	0.00525976	-0.104068
Rps11	0.60546	7.54621	4.73012	3.35363e-05	0.00166188	1.66753
Abhd4	0.604297	5.4057	3.25853	0.00243239	0.0361924	-2.04711
Rps21	0.603337	8.22969	3.22659	0.00265264	0.0382829	-2.61884
Cox7c	0.603045	7.91908	5.25437	6.72187e-06	0.000516793	3.22727
Rps13	0.602026	8.10005	4.29192	0.000125723	0.00447891	0.32249
Hcfc1r1	0.601538	5.23798	3.17043	0.00308668	0.0424181	-2.24657
Rpl8	0.601108	8.37468	3.75137	0.000612684	0.013762	-1.26061
St6gal1	0.60032	5.08701	3.42304	0.00154799	0.0264689	-1.62421
Rps3	0.598831	9.06662	4.95404	1.69237e-05	0.00101347	2.10065
Lamtor2	0.598631	5.58747	3.52457	0.00116613	0.0219695	-1.39191
Rps24	0.596561	8.76464	4.75229	3.13474e-05	0.00158726	1.56171
Ndufb11	0.595283	5.99925	3.83679	0.000479087	0.0114394	-0.631981
Minos1	0.595007	7.60479	3.41775	0.00157084	0.0267721	-2.06342
H2-T23	0.594821	5.48052	3.95832	0.00033661	0.00886548	-0.260888
Nucb1	0.593888	6.78115	4.51246	6.48647e-05	0.00273255	1.13752
Tmem258	0.59377	7.08563	4.83075	2.46767e-05	0.00134022	2.03458
2410015M20Rik	0.591914	6.76254	4.11124	0.000214902	0.00642006	9.66003e-05
Rpl6	0.59115	7.39643	3.98367	0.000312593	0.00843233	-0.44495
Ran	0.589982	5.40092	3.45146	0.00143044	0.0252007	-1.52312
Rack1	0.589151	8.46661	4.51041	6.5268e-05	0.00274073	0.884715
Banf1	0.58741	5.9532	3.93993	0.000355156	0.00918049	-0.33731
Psmb9	0.587345	5.79211	3.59243	0.000963326	0.0190587	-1.33779
Ergic1	0.586776	5.55515	3.74985	0.000615361	0.0137778	-0.778048
Arhgdia	0.586037	7.60113	4.94534	1.73808e-05	0.00103258	2.30037
Ccl9	0.583422	6.03211	3.13408	0.00340259	0.0451777	-2.57185
Arpc3	0.583335	6.93312	3.95553	0.000339361	0.0089043	-0.449722
Itgb2	0.583063	7.74399	4.72112	3.44674e-05	0.00169996	1.52993
Pfdn5	0.580243	8.35783	5.11547	1.03098e-05	0.000699992	2.67825
Npm1	0.578382	7.86977	4.28237	0.000129356	0.00456165	0.337241
Eef1g	0.577152	6.02708	3.77475	0.000572889	0.0130932	-0.791926
Rtcb	0.576841	6.9056	4.20685	0.000161945	0.0052424	0.234172
Vti1b	0.575837	5.2284	3.09021	0.00382481	0.0485637	-2.49015
Swi5	0.574526	6.87801	3.36112	0.00183694	0.0297964	-2.02093
Smdt1	0.574436	6.91399	4.59034	5.12622e-05	0.00231532	1.3927
Ctsa	0.573582	7.96967	4.85833	2.26824e-05	0.00125399	1.9202
Endod1	0.572415	5.32827	3.25029	0.0024875	0.0366586	-2.16159
Ndufs6	0.572306	6.66565	3.96085	0.000334139	0.00884496	-0.365356
Plek	0.572096	8.15069	5.13167	9.80877e-06	0.000676967	2.69678
Gm9320	0.570973	7.18087	4.61277	4.78944e-05	0.00219642	1.446
Hsp90ab1	0.569621	9.9778	3.76884	0.000614767	0.0137778	-1.58256
Os9	0.569511	7.31222	4.26076	0.000137958	0.00475258	0.308615
Gpi1	0.569309	6.48913	3.75654	0.000603662	0.0136032	-0.958955
Pomp	0.567109	8.31673	5.05253	1.25103e-05	0.000805261	2.51693
Atp6v1f	0.566677	7.06704	4.65744	4.18276e-05	0.00199343	1.50442
Anapc13	0.5662	7.20144	4.22375	0.000154015	0.00508005	0.224537
Phpt1	0.565828	5.38136	3.12493	0.00348684	0.0457445	-2.33332
Atxn10	0.565258	6.81399	4.36677	0.000100518	0.00380802	0.713848
Nucks1	0.565094	6.8652	4.25213	0.000141552	0.00480525	0.388349
Psap	0.564063	7.10052	4.92967	1.82352e-05	0.00106816	2.29186
Rad21	0.563542	5.4833	3.16697	0.00311552	0.0427505	-2.24979
Ndufaf8	0.563439	5.72124	3.6629	0.000788861	0.0165796	-1.06062
Rpl10-ps3	0.563228	7.9883	4.60327	4.92936e-05	0.00225072	1.2544
Pet100	0.561551	6.13111	3.35953	0.00184503	0.0298863	-1.9677
Ergic3	0.560879	6.74989	4.25891	0.00013872	0.00475559	0.379216
Snrpe	0.560565	6.17847	3.5953	0.000955529	0.0189943	-1.30699
Rpl4	0.559094	9.7149	4.47424	7.27862e-05	0.00297868	0.551904
Eif5a	0.558526	7.3624	4.1642	0.000183766	0.00571862	0.0733975
Nampt	0.554762	5.41131	3.55615	0.00106709	0.0205715	-1.30912
Ipo5	0.553331	4.91329	3.20539	0.00280917	0.0399022	-2.09237
Gm17018	0.552796	5.2534	3.24145	0.00254793	0.0372343	-2.10882
Rpl35a	0.552482	6.13802	3.63631	0.000850765	0.0174379	-1.22125
Atp5j	0.551936	8.2265	5.44418	3.74173e-06	0.000334389	3.71094
Med28	0.550203	7.67363	4.1884	0.000171054	0.00545275	0.0502198
Mapk3	0.550034	5.02248	3.31979	0.00205781	0.0322128	-1.83723
Itm2c	0.54846	8.71488	5.27823	6.2451e-06	0.000489854	3.09419
Necap2	0.543427	6.5676	3.91006	0.000387419	0.00979982	-0.552295
Pgls	0.542841	6.28313	4.14911	0.000192162	0.00589223	0.181318
Gm8995	0.542646	6.9617	3.56575	0.00103862	0.0202044	-1.64201
Ndufa6	0.538927	8.06676	4.84739	2.34539e-05	0.0012907	1.95392
Ppfia4	0.537622	7.28837	4.24407	0.000144987	0.0048824	0.231749
Ndufb5	0.537538	6.91254	4.26287	0.000137097	0.00473881	0.440677
Smim11	0.535244	5.46926	3.272	0.00234489	0.0353331	-2.02889
Mien1	0.533406	6.03455	3.08912	0.00383591	0.0486751	-2.62366
Naca	0.532622	7.08867	4.22488	0.000153499	0.00507105	0.264107
Capzb	0.53252	8.46412	6.10245	4.88943e-07	7.07433e-05	5.68742
Calm1	0.532274	10.0993	5.1	1.08121e-05	0.000722373	2.30935
Atp6ap1	0.531785	7.62795	4.25712	0.000139462	0.00477296	0.237639
Cox7b	0.531601	7.83979	3.64794	0.000823126	0.0170936	-1.47106
Rnh1	0.530428	6.01892	3.23465	0.00259538	0.0376906	-2.25094
Vps13c	0.529949	5.99032	3.17239	0.0030704	0.0422701	-2.40741
Prdx5	0.528403	7.31649	4.35989	0.00010261	0.00387325	0.616616
Atp5g1	0.527419	6.22594	3.67556	0.000760927	0.0161875	-1.12431
Grn	0.52647	9.38557	3.78522	0.000555903	0.0127888	-1.44566
Snx3	0.525438	7.1129	4.35205	0.000105045	0.00394381	0.646699
Hmgn1	0.524557	6.69194	4.52958	6.15977e-05	0.00264321	1.27858
Itm2b	0.523574	11.8147	5.84221	1.09279e-06	0.000134469	4.20337
Sdcbp	0.52336	8.55244	4.90403	1.97239e-05	0.00112389	1.9829
Echs1	0.522728	6.58406	3.19644	0.00287787	0.0406139	-2.44397
Degs1	0.522355	6.1938	3.55607	0.00106733	0.0205715	-1.43931
Soat1	0.52177	7.88978	3.45093	0.00143255	0.0252066	-2.07843
Cyba	0.520819	8.70897	5.64851	1.98943e-06	0.000204941	4.20587
Cops6	0.520784	6.16973	3.60362	0.000933329	0.0186952	-1.30546
Sgcb	0.520181	5.52641	3.76863	0.000583067	0.0132678	-0.762773
Cox7a2l	0.520112	7.85906	3.47328	0.00134606	0.0241829	-1.94875
Tmem176a	0.518963	6.75803	4.62712	4.58561e-05	0.00213098	1.39475
Cuta	0.51522	6.08234	3.77559	0.000571507	0.0130759	-0.833325
Ube2l3	0.514955	6.497	3.55244	0.00107828	0.0207062	-1.52351
Creg1	0.5144	9.22492	5.78948	1.28636e-06	0.000149447	4.54181
Fuca1	0.512785	7.51943	4.02147	0.000279837	0.00771007	-0.432206
Slc25a4	0.511744	7.47735	4.08794	0.000230184	0.00676068	-0.187318
Uqcr11	0.509376	7.46494	3.47985	0.00132159	0.0239698	-1.85734
Dpm3	0.509027	6.85632	3.83576	0.000480523	0.011458	-0.791668
BC031181	0.505072	6.05371	3.50802	0.00122148	0.0226853	-1.57764
Znfx1	0.504954	6.19627	3.49138	0.00127972	0.0234544	-1.65348
Slc25a5	0.503374	8.86734	4.47781	7.20066e-05	0.00296418	0.686615
P2rx4	0.502988	7.511	3.49994	0.00124943	0.0230621	-1.90337
Rpl10	0.501018	5.92819	3.64061	0.00084044	0.0173669	-1.16938
Pilra	0.500642	4.81764	3.19618	0.00287987	0.0406139	-2.14358
Gpx4-ps2	0.500428	5.52481	3.48533	0.00130152	0.0237085	-1.44376
Mfsd1	0.499981	7.08867	3.18959	0.00293154	0.0411017	-2.57499
Slc11a1	0.498269	6.82299	4.57261	5.40878e-05	0.00240656	1.26394
Rpn2	0.494765	7.85903	3.90286	0.000395615	0.00989607	-0.784832
Svbp	0.49446	6.68281	3.74741	0.000619672	0.0138594	-1.00996
Atp5c1	0.492408	6.80143	3.45344	0.00142258	0.0251471	-1.81371
Dpm2	0.489519	5.41297	3.13274	0.00341487	0.045312	-2.3852
Tmsb4x	0.487683	11.9735	4.27651	0.000169341	0.0054065	-0.732427
Ndufb3	0.486857	6.2037	3.61474	0.000904406	0.0183088	-1.2801
Acot13	0.484862	5.98688	3.43241	0.00150822	0.026023	-1.72379
Gba	0.484396	6.47991	3.24163	0.00254667	0.0372343	-2.34134
Irgm1	0.483061	5.92612	3.39629	0.001667	0.0277551	-1.84128
Ndufa7	0.482913	8.12638	4.40089	9.07417e-05	0.00352058	0.621998
Tma7	0.482724	6.26341	3.84519	0.000467602	0.0112268	-0.676621
Esd	0.480892	6.29886	3.40742	0.00161647	0.0272391	-1.82795
Uqcc2	0.479467	6.15711	3.61946	0.000892401	0.0181283	-1.30751
Sub1	0.478872	9.3262	4.03279	0.000270699	0.00751773	-0.668216
Fam46c	0.478694	6.11558	3.68601	0.000738598	0.0158102	-1.16327
Sem1	0.477842	7.94994	3.95843	0.000336509	0.00886548	-0.617445
Clta	0.476712	8.90514	4.87057	2.18497e-05	0.00121643	1.83496
Dek	0.476542	7.8402	3.33776	0.00195886	0.031151	-2.3493
AC121965.1	0.47521	7.34563	3.51104	0.00121121	0.0226108	-1.75505
Dynlt3	0.475156	6.27217	3.62578	0.000876566	0.0178662	-1.32385
Atp6v1c1	0.472113	7.76875	3.34796	0.00190468	0.0304735	-2.30544
Trim30a	0.470609	8.29826	3.10176	0.00370911	0.0476443	-3.06138
Serp1	0.470281	8.10767	3.4785	0.00132659	0.0239771	-2.00069
Dynlrb1	0.4701	7.03132	4.17945	0.000175651	0.00552363	0.0993426
Tmem9b	0.469663	7.22217	3.56379	0.0010444	0.0202789	-1.63777
BC004004	0.468466	6.76036	4.22715	0.000152467	0.00505789	0.326943
Rpl27a	0.468436	5.8525	3.39678	0.00166479	0.0277403	-1.74731
Mdh2	0.467469	6.82093	3.86172	0.000445759	0.0108326	-0.71666
Higd2a	0.466386	5.73292	3.37706	0.00175797	0.0288289	-1.82575
Rbbp7	0.463364	6.43818	3.76057	0.000596709	0.0135047	-0.918743
Tgoln1	0.461527	7.59631	3.6138	0.000906808	0.0183396	-1.57176
Atp5o	0.460541	7.19137	4.29617	0.000124139	0.0044376	0.460719
D8Ertd738e	0.460522	7.53244	3.6365	0.000850296	0.0174379	-1.49898
Ifnar2	0.459998	6.51485	3.11561	0.0035747	0.0465059	-2.71999
Alas1	0.459926	6.07005	3.25557	0.00245211	0.0364327	-2.25662
Psmb1	0.459838	7.9457	3.92567	0.000370221	0.00948136	-0.720483
Mrpl52	0.459544	6.96524	3.89595	0.000403629	0.0100365	-0.650163
Rab8a	0.457233	6.06987	3.22678	0.00265127	0.0382829	-2.28342
Atp5a1	0.455697	7.54572	3.18859	0.00293939	0.0411161	-2.61168
Ndufb8	0.454145	7.87167	3.44924	0.00143928	0.0252291	-2.02715
Smim14	0.453176	6.46575	3.79293	0.000543708	0.0125914	-0.870255
Cd48	0.446758	6.73866	3.41398	0.00158735	0.0269437	-2.00004
Ndufb4	0.445713	5.98921	3.2183	0.00271285	0.038857	-2.24672
Tspan7	0.44524	6.89658	3.23975	0.00255969	0.0373279	-2.41549
Myl12a	0.442563	7.65858	3.37683	0.00175907	0.0288289	-2.16638
Hprt	0.441372	7.2096	3.61758	0.000897161	0.0181797	-1.43749
Ndufa12	0.440517	7.55998	3.09727	0.00375368	0.0479529	-2.8776
Atpif1	0.439433	8.2973	3.83463	0.000482086	0.0114692	-1.021
Prkar1a	0.438875	7.70087	3.89686	0.000402569	0.0100333	-0.797693
Edf1	0.438559	7.20584	3.35578	0.00186417	0.0300672	-2.152
Cpped1	0.438015	7.11535	3.51392	0.00120146	0.0224932	-1.72764
Ndufa4	0.437954	7.88378	3.42583	0.00153602	0.0263667	-2.06225
Lamtor1	0.437676	6.56259	3.11674	0.00356395	0.0464068	-2.67191
Ppt1	0.436817	7.94064	4.80314	2.68466e-05	0.00142492	1.76805
Gas5	0.435973	8.12508	3.59985	0.000943321	0.0188412	-1.65755
Fcgr2b	0.435032	8.32017	3.90145	0.000397232	0.00992463	-0.919545
Cdc37	0.434263	6.56822	3.18993	0.00292887	0.0411017	-2.45196
Rab7	0.433714	7.64451	3.3477	0.00190605	0.0304735	-2.25073
Cyc1	0.43149	6.32488	3.16337	0.00314575	0.0430584	-2.47608
Cwc15	0.430019	7.02642	3.81512	0.000510022	0.0120108	-0.87861
Nedd8	0.429973	7.394	3.27941	0.00229798	0.0347975	-2.39682
Tmem176b	0.429938	7.81108	4.07094	0.000241997	0.00699456	-0.389635
Dad1	0.425498	7.84893	3.25298	0.00246939	0.0365626	-2.55882
Vps28	0.424789	7.34672	3.86717	0.000438773	0.0106817	-0.81689
Calr	0.423204	9.27216	3.13047	0.00343564	0.0453574	-3.13926
Trf	0.419638	8.93168	3.86152	0.000446007	0.0108326	-1.17684
Psme2	0.415226	6.77339	3.64672	0.000825994	0.0171361	-1.33079
Mdh1	0.408937	7.09817	3.12691	0.00346849	0.0455609	-2.708
Oaz1	0.408152	8.64163	4.20608	0.000162313	0.005245	-0.0518849
C1qa	0.405893	11.1455	4.34645	0.000106822	0.00398903	-0.199652
Vamp8	0.402645	8.21438	3.38135	0.00173729	0.0286516	-2.32253
Ybx1	0.402311	7.62461	3.19166	0.00291519	0.040997	-2.65818
Vps29	0.400428	7.01297	3.30399	0.00214877	0.033187	-2.27866
Sirt2	0.397226	6.84079	3.24768	0.00250522	0.0368419	-2.41227
Lamtor5	0.394611	6.37947	3.08494	0.00387878	0.0490405	-2.69837
Pfn1	0.394255	8.50761	3.40226	0.00163973	0.027472	-2.27576
Slc6a6	0.392737	8.5306	3.15436	0.00322278	0.0435648	-2.93956
Ddrgk1	0.391016	7.20127	3.27089	0.00235194	0.0353331	-2.39642
Gngt2	0.389227	7.71315	3.46743	0.00136819	0.0244752	-1.99132
Zmat2	0.386544	7.42086	3.26873	0.00236581	0.0354398	-2.41358
M6pr	0.384184	7.72269	3.41504	0.00158269	0.0268865	-2.09047
Rfc1	0.382623	6.87044	3.0877	0.0038504	0.0487997	-2.77589
Ddost	0.38131	7.61028	3.39581	0.00166926	0.0277705	-2.15057
Abhd12	0.380586	8.48501	3.57546	0.00101058	0.0198247	-1.87749
Mrfap1	0.377262	8.36886	3.12621	0.00347499	0.0456177	-2.97939
Arhgdib	0.376639	7.56575	3.79206	0.000545068	0.012599	-1.09498
Tspan3	0.376571	7.16722	3.62256	0.000884604	0.017995	-1.45588
Atp5b	0.376101	8.14444	3.10554	0.00367194	0.047283	-2.93759
Syngr2	0.374673	8.18301	3.18538	0.00296497	0.0413908	-2.80622
Lamtor4	0.368533	6.83127	3.16332	0.00314619	0.0430584	-2.60236
Ndufc2	0.366373	6.95685	3.14111	0.00333926	0.0444781	-2.67144
Lamp2	0.366	9.457	4.51206	6.49424e-05	0.00273255	0.636141
C1qb	0.359394	11.7009	3.52677	0.00127968	0.0234544	-2.74294
Clip1	0.358393	7.2945	3.09423	0.00378416	0.0481645	-2.86966
Ndufs7	0.357523	6.70969	3.11741	0.00355754	0.0463811	-2.68771
Bcap31	0.353823	7.88967	3.53758	0.00112431	0.0213547	-1.80489
Laptm5	0.350933	11.2557	4.3527	0.000104841	0.00394323	-0.200744
P4hb	0.348535	7.75126	3.56957	0.00102751	0.0200827	-1.68151
Sri	0.347117	7.59073	3.26278	0.00240448	0.035916	-2.51193
Ctsh	0.333644	8.73366	3.33088	0.00199621	0.0315054	-2.56376
Hsbp1	0.333397	8.1274	3.47585	0.00133642	0.0240303	-2.01803
Arpc2	0.32511	9.41696	3.82292	0.000498675	0.0117834	-1.32349
Vcp	0.322757	7.41561	3.26587	0.00238431	0.0356402	-2.4407
Tmem50a	0.307622	8.66303	3.57736	0.0010052	0.0197377	-1.86523
Tpp1	0.300873	8.21433	3.20903	0.00278172	0.0397073	-2.76213
Tmbim6	0.287155	8.76748	3.14717	0.00328548	0.0440102	-3.0099
Cd84	0.253405	8.64331	3.33001	0.00200096	0.0315566	-2.57656
