# Supplementary material for: Transcriptional signature in microglia isolated from an Alzheimer's disease mouse model treated with scanning ultrasound
Source: Bioeng Transl Med. 2022 May 14;8(1):e10329. doi: 10.1002/btm2.10329 (PMC9842024; doi:10.1002/btm2.10329)
Supplement: Supplementary file 3 — Appendix S3 DEGs_XO4plus_SUS_vs_sham. [file BTM2-8-e10329-s002.xlsx]

## Sheet: DEGs_XO4plus_SUS_vs_sham
gene	logFC	AveExpr	t	P.Value	adj.P.Val	B
Cdkn3	6.67672	1.96339	6.04003	5.92885e-07	0.000233932	6.02566
Aurkb	6.62065	0.615958	10.4837	1.54632e-12	3.23367e-08	17.6915
Ncapg	6.20611	1.34817	8.55769	3.09944e-10	1.08026e-06	12.9312
Melk	6.14335	-0.0483936	8.24047	7.75992e-10	1.62275e-06	12.1069
Prc1	6.0989	3.59695	6.33391	2.39499e-07	0.000116475	6.883
Birc5	6.0377	2.77391	7.25694	1.43396e-08	1.39229e-05	9.48083
Dlgap5	6.01725	0.482139	8.91597	1.11557e-10	5.83218e-07	13.7625
Cdc25c	5.93765	0.104482	8.27435	7.0314e-10	1.62275e-06	12.1666
Cdc20	5.90937	1.70141	6.0284	6.14587e-07	0.000238004	5.97912
Kif11	5.89538	1.16667	7.2499	1.46473e-08	1.39229e-05	9.401
Cdca3	5.76735	1.71985	6.25372	3.06613e-07	0.000136423	6.61958
Stil	5.69505	-0.177819	10.1577	3.66635e-12	3.83353e-08	16.7658
E2f7	5.66889	-0.68235	8.81155	1.5001e-10	6.27403e-07	13.4333
Mcm10	5.62761	-0.422079	7.09714	2.3241e-08	1.89332e-05	8.98002
C330027C09Rik	5.55332	1.27065	6.44132	1.72106e-07	9.22842e-05	7.15481
Neil3	5.51637	0.303659	7.91792	1.99681e-09	3.79612e-06	11.17
Pimreg	5.42817	0.818489	5.28716	6.07558e-06	0.00146037	3.87442
Troap	5.39517	-0.275366	7.21499	1.62744e-08	1.47969e-05	9.29333
Kif4	5.38734	0.651372	6.54915	1.23593e-07	7.3845e-05	7.4356
Ccnb2	5.34832	3.0054	4.17157	0.000229797	0.0268465	0.535497
Kif23	5.31575	2.28584	6.27911	2.83531e-07	0.000128896	6.67017
Nek2	5.3139	-0.306874	5.61059	2.23695e-06	0.000672905	4.79176
Ccnb1	5.25176	2.32941	6.21111	3.49651e-07	0.000152331	6.51346
Tpx2	5.24713	2.28894	6.17704	3.884e-07	0.00016576	6.42835
Hmmr	5.21133	2.34747	6.78197	6.0608e-08	4.38358e-05	8.17268
Pbk	5.17206	0.937722	6.88423	4.43714e-08	3.43664e-05	8.37335
Sgo1	5.16243	1.75157	6.31987	2.50079e-07	0.000118856	6.82296
Ccnf	5.13305	1.05023	6.5099	1.39414e-07	7.87954e-05	7.31883
Aspm	5.1216	1.56537	6.52212	1.34281e-07	7.80024e-05	7.38513
Cdc6	5.10997	-0.650581	7.28064	1.33511e-08	1.39229e-05	9.37123
Sgo2a	5.04313	-0.433707	6.39088	2.00982e-07	0.000103762	6.96766
Pif1	5.00228	-0.967624	8.44681	4.26587e-10	1.1775e-06	12.3565
Diaph3	5.00028	1.19565	5.747	1.46699e-06	0.00047934	5.14967
Knl1	4.95635	2.89751	5.95654	7.67386e-07	0.00026746	5.82129
Spc24	4.95585	1.86878	7.75328	3.24928e-09	4.8535e-06	10.6872
Cenph	4.93586	0.290252	6.28401	2.79289e-07	0.000128896	6.67296
Nuf2	4.92207	0.644241	5.48364	3.31215e-06	0.000930757	4.41176
Shcbp1	4.91029	0.925836	6.78099	6.07898e-08	4.38358e-05	8.04427
Saa3	4.8395	-0.0889956	5.49279	3.2198e-06	0.000922364	4.41636
Kif14	4.83184	-0.820206	6.64804	9.12763e-08	6.15732e-05	7.65477
Rad54b	4.83147	-0.42218	6.0135	6.4353e-07	0.000240514	5.91368
Fam83d	4.82233	-1.08095	7.28741	1.30816e-08	1.39229e-05	9.39796
Cenpi	4.80334	0.631051	5.48111	3.33812e-06	0.000930757	4.38177
Esco2	4.78683	2.79461	5.71636	1.6128e-06	0.000503469	5.1119
Mns1	4.77662	-0.200385	5.03449	1.32227e-05	0.00272699	3.13026
Cep55	4.76646	0.819679	5.30677	5.71894e-06	0.00139063	3.91294
Lockd	4.75605	2.08567	6.3791	2.08398e-07	0.000103762	7.00913
Ckap2l	4.73335	2.86012	7.25496	1.44255e-08	1.39229e-05	9.51507
Anln	4.72195	1.00883	6.05221	5.70996e-07	0.000229628	6.01353
E2f8	4.7154	0.00915075	6.00397	6.62764e-07	0.000242705	5.87017
Cenpk	4.65973	2.46761	5.19706	8.02038e-06	0.00186358	3.61724
9430037O13Rik	4.6524	-0.346745	5.14137	9.52011e-06	0.00209563	3.44753
Mki67	4.64477	3.53979	6.38614	2.03933e-07	0.000103762	7.08769
Kif2c	4.64221	1.6172	5.31026	5.65769e-06	0.00139063	3.91483
Rad51ap1	4.63854	2.17018	5.76469	1.38889e-06	0.000461022	5.21489
Ckap2	4.58782	1.45045	6.07966	5.24593e-07	0.000215104	6.10538
Plac8	4.57991	1.24544	4.54633	5.85591e-05	0.00927718	1.79058
Racgap1	4.51706	2.02829	5.33217	5.28789e-06	0.00133229	4.00275
Ankle1	4.51284	-0.904325	4.91611	1.90083e-05	0.00371496	2.80419
Plk1	4.48149	0.554366	5.34611	5.06521e-06	0.00132404	4.02813
Kif18b	4.43979	-0.478198	6.70653	7.63187e-08	5.31992e-05	7.82073
Ndc80	4.43046	1.5791	5.57389	2.50582e-06	0.000738052	4.67977
Clspn	4.40541	1.88057	4.68455	3.85219e-05	0.00660304	2.17396
Ube2c	4.35475	1.6835	5.06561	1.20174e-05	0.00253846	3.2496
Knstrn	4.32471	2.35614	4.85993	2.25722e-05	0.0043247	2.66095
Smtn	4.31542	-0.763291	5.99341	6.84756e-07	0.000242705	5.76545
Hist1h3d	4.29249	0.078023	4.57859	5.31167e-05	0.00867795	1.87399
Gpsm2	4.28388	-0.648573	4.46367	7.5138e-05	0.0113861	1.56191
Dtl	4.25138	1.96699	4.85182	2.31383e-05	0.0043247	2.64114
Myb	4.22214	0.583752	4.57001	5.45141e-05	0.00883719	1.84355		TF
Prr11	4.19233	0.903212	5.16085	8.96614e-06	0.00201613	3.4875
Rad51	4.17802	0.866146	5.45916	3.57241e-06	0.000982976	4.34458
Rrm2	4.17247	2.06778	6.5755	1.13996e-07	7.22389e-05	7.61302
Foxm1	4.17214	0.253694	4.18528	0.000172643	0.0221513	0.810424		TF
Spag5	4.1592	-0.244752	4.85528	2.28948e-05	0.0043247	2.638
Cdca2	4.14961	2.61383	6.59015	1.08989e-07	7.12245e-05	7.66578
Ube2t	4.14084	1.76226	5.03257	1.33011e-05	0.00272699	3.14435
Cdca8	4.10421	3.26725	6.55016	1.2321e-07	7.3845e-05	7.56052
Cdca5	4.08754	1.36876	5.1282	9.91392e-06	0.00215958	3.41816
Top2a	4.07741	4.64231	8.42796	4.50459e-10	1.1775e-06	12.9781
Cela1	4.07548	0.833072	4.92013	1.87759e-05	0.00370416	2.81372
Cenpe	4.05496	4.45124	7.77806	3.01917e-09	4.8535e-06	11.1397
Lrr1	4.04951	-1.71855	4.66984	4.02823e-05	0.00684864	2.12017
Omd	4.0359	0.24412	3.91503	0.000381861	0.0390147	0.100104
Oip5	4.03123	0.300302	4.45477	7.71791e-05	0.0116113	1.5365
Cit	4.02452	4.38756	7.5066	6.77518e-09	9.4455e-06	10.3629
Marco	4.02329	-1.42159	4.80814	2.64401e-05	0.00476651	2.49572
Brip1	4.02114	2.25049	4.98908	1.51996e-05	0.00305629	3.03028
Capns2	4.02112	-0.266412	4.34396	0.00010762	0.0152436	1.23367
Gpx7	3.9707	0.755272	4.28126	0.000129786	0.0176239	1.06832
Ttk	3.94574	0.656179	4.87493	2.15605e-05	0.00417475	2.70139
Ddias	3.94345	0.0897893	5.72297	1.58018e-06	0.000503469	5.02345
Ercc6l	3.90747	-0.461143	4.4121	8.77388e-05	0.0128961	1.41398
Bub1	3.88055	0.0476331	4.10004	0.000222122	0.0260956	0.582766
Nusap1	3.86667	2.99289	5.31677	5.54516e-06	0.00138048	3.95513
Atp2a3	3.83047	-0.23515	4.30747	0.000120023	0.0166219	1.13269
Gtse1	3.81673	-0.610335	5.06098	1.21896e-05	0.00254909	3.1969
Kifc1	3.80847	0.08771	5.23791	7.07187e-06	0.00166165	3.68933
Hist1h1d	3.79756	0.16	4.15442	0.000189163	0.0235463	0.728607
Gm29666	3.74024	-0.668884	4.54764	5.83279e-05	0.00927718	1.76974
Mtfr2	3.73486	-0.865762	4.21953	0.00015596	0.0205122	0.902344
Smc1b	3.69961	-0.865611	4.61968	4.69024e-05	0.0077843	1.97996
Mlkl	3.65861	-1.56361	4.13551	0.000200046	0.0242527	0.677372
Hmgb3	3.65711	-0.466289	4.37676	9.7553e-05	0.0139934	1.31939		TF
Ska1	3.65689	-0.7951	4.5156	6.42534e-05	0.0101028	1.69904
Stmn1	3.64722	3.59324	7.09292	2.35397e-08	1.89332e-05	9.15236
Gm45133	3.58228	-0.625672	4.85149	2.31621e-05	0.0043247	2.58864
Tgm1	3.58052	-0.987529	4.27322	0.000132931	0.0179345	1.04007
Gm15892	3.52311	-0.955977	4.28786	0.000127255	0.0173931	1.08117
Psrc1	3.51535	-0.455445	4.46709	7.43693e-05	0.0113519	1.56602
Hist1h4i	3.49427	0.264882	4.01141	0.000288214	0.0315556	0.353066
Phf19	3.48862	-1.15488	4.64996	4.27873e-05	0.00715815	2.0609
Kif15	3.48401	3.70426	5.80612	1.22183e-06	0.000412111	5.3909
Cenpa	3.46167	4.08983	7.44523	8.14183e-09	1.06414e-05	10.1846
Trim59	3.45987	2.09161	4.25986	0.000138329	0.0184251	0.976562
n-R5-8s1	3.43368	3.11638	4.06967	0.000242899	0.0282195	0.415473
Lingo1	3.42432	-2.08452	4.06481	0.000246404	0.0284685	0.492359
Hist1h2ae	3.41673	-0.770619	5.00825	1.43318e-05	0.00290978	3.02643
Ska3	3.3982	0.348996	4.05126	0.000256411	0.0291417	0.456727
Scarna2	3.39392	0.308502	4.37627	9.76972e-05	0.0139934	1.3213
Gm19624	3.38863	-1.9266	4.14255	0.000195926	0.02416	0.696446
Aldh1l1	3.38258	-1.02515	3.85073	0.00046016	0.0462638	-0.0628675
2700099C18Rik	3.35759	1.18898	4.14131	0.000196644	0.02416	0.692597
Gen1	3.34025	1.38686	4.24831	0.000143167	0.0189488	0.978635
Ticrr	3.33858	-1.02709	4.13974	0.000197559	0.02416	0.690132
Brca1	3.33415	0.205104	3.99132	0.000305675	0.0331206	0.300829
Cenpf	3.32415	5.45681	6.05028	6.80615e-07	0.000242705	5.77017
Gm43197	3.32063	-2.32396	5.38091	4.54918e-06	0.00121965	4.04933
Mis18bp1	3.30436	3.29999	5.18879	8.22728e-06	0.00189065	3.57363
Ccne1	3.30204	-0.430427	4.60527	4.89962e-05	0.00806778	1.93821
Arhgef39	3.28918	1.97876	4.10646	0.000217958	0.0258974	0.598841
4930558J18Rik	3.15998	-2.28347	4.79488	2.75316e-05	0.00492087	2.45059
Asf1b	3.14352	3.09735	4.83888	2.40714e-05	0.00445471	2.58026
Cdc45	3.1325	0.577047	4.02765	0.000274818	0.0304823	0.395447
Tacc3	3.09422	3.74354	6.10306	4.88019e-07	0.000204109	6.25941
Uhrf1	3.02925	2.36147	4.3823	9.59445e-05	0.0139333	1.28868		TF
Spc25	2.96856	2.72147	4.34159	0.000108387	0.0152436	1.15701
Depdc1b	2.96139	-2.36878	4.16381	0.00018398	0.0231771	0.752645
Kif20b	2.93502	4.10309	6.46483	1.60109e-07	8.81104e-05	7.31093
Gm2788	2.93399	-0.203639	4.17419	0.000178412	0.0227497	0.776112
Ccna2	2.9143	2.45315	4.55575	5.69167e-05	0.0091557	1.79402
Pclaf	2.90644	3.72268	7.29811	1.26668e-08	1.39229e-05	9.75616
Kif22	2.84681	1.76285	3.81974	0.000503271	0.0487398	-0.207805
Cenpm	2.82287	1.30551	3.9755	0.000320142	0.0341572	0.225606
Gm13056	2.78235	-2.30496	4.10317	0.000220078	0.0260015	0.592943
Prim1	2.77497	2.21298	4.69535	3.72778e-05	0.00644259	2.20389
Ncapd2	2.66805	2.75129	5.3343	5.25319e-06	0.00133229	4.01937
Gm4737	2.60022	1.30364	3.83211	0.000485612	0.0479015	-0.118259
Kcnh2	2.58365	-2.79537	4.02468	0.00027722	0.0305117	0.387779
Cks1b	2.53002	3.97143	5.90839	8.90574e-07	0.000305306	5.64817
Nsl1	2.49759	2.18424	3.92001	0.000376373	0.0390147	0.100703
Cdkn1a	2.42229	5.94939	7.19723	1.71709e-08	1.49615e-05	9.28183
Cdk1	2.35891	2.87519	4.74357	3.21908e-05	0.00565692	2.27335
Cenpt	2.34485	2.31375	3.97556	0.00032009	0.0341572	0.242146
Smc4	2.3361	6.95298	9.21931	4.75561e-11	3.31498e-07	15.0154
Spdl1	2.29374	3.70992	4.16884	0.00018126	0.0229727	0.507617
Smc2	2.21539	5.82777	5.34153	5.13724e-06	0.00132629	3.62474
Gm10184	2.20855	3.02477	5.16599	8.82541e-06	0.00200605	3.53611
H2afx	2.1592	4.09752	4.50071	6.7205e-05	0.010488	1.51257
Mad2l1	2.077	3.76822	4.15679	0.000187841	0.0235217	0.600375
Ifi27l2a	2.02504	7.16236	5.7416	2.72851e-06	0.00079248	3.92196
Lig1	1.99371	4.93631	5.09946	1.08301e-05	0.00233484	3.15264
Plk4	1.99102	3.31389	4.66082	4.14002e-05	0.00698195	2.05773
Hmgn2	1.93466	2.28929	3.81803	0.000505764	0.0487398	-0.191264		TF
Zbp1	1.84349	3.80138	5.60836	2.25246e-06	0.000672905	4.68838
Slfn9	1.81728	3.46261	5.28133	6.18582e-06	0.00146998	3.80008
Incenp	1.78699	4.59999	4.72592	3.39676e-05	0.00591942	2.08072
Hmgb2	1.75829	5.42645	5.38779	4.45363e-06	0.00120954	3.91302		TF
Rrm1	1.60354	4.75737	5.67045	1.85891e-06	0.000571669	4.80169
H2afv	1.54629	6.34637	6.01323	6.44069e-07	0.000240514	5.61402
Vaultrc5	1.52709	4.13514	3.83819	0.000477152	0.0474992	-0.393508
Tuba1c	1.51001	4.02578	4.47867	7.18211e-05	0.0110436	1.38629
Ifit1	1.49817	3.93212	4.30056	0.000122523	0.0168566	0.698685
Selenoh	1.46763	5.4112	4.92955	1.8242e-05	0.0036331	2.48519
Atad2	1.43229	6.19742	5.14947	9.28596e-06	0.00206583	2.98977
Gm26623	1.39149	4.47739	4.8122	2.61144e-05	0.00474873	2.32563
Tubb5	1.307	9.50182	7.84093	2.50648e-09	4.36796e-06	10.5925
Gm10282	1.25933	4.17445	4.11161	0.000214669	0.0257998	0.358997
Emp3	1.2284	5.2035	3.91449	0.000382461	0.0390147	-0.422662
H2afz	1.19356	5.85305	4.13451	0.000200637	0.0242527	0.0687366
Ccdc34	1.16904	5.6283	4.05825	0.0002512	0.0287859	-0.0615243
Phf11b	1.14475	5.5891	5.08444	1.13419e-05	0.00242023	2.75275
Rsad2	1.11606	5.03501	4.34089	0.000108612	0.0152436	0.631923
Gatm	1.09783	7.12033	5.71631	1.61306e-06	0.000503469	4.50527
Tyms	1.08657	5.87468	4.41041	8.8186e-05	0.0128961	0.861595
Ifit3	1.06758	6.05966	4.42104	8.54155e-05	0.0126681	0.710459
Ifitm3	1.05646	7.75752	4.43023	8.30887e-05	0.0124111	0.455877
Hjurp	1.02117	6.40319	4.82791	2.48917e-05	0.00456609	2.0098
Ccl12	1.01536	8.16946	3.95033	0.000365214	0.0381868	-1.06
Dcp2	0.995807	5.75905	4.04838	0.000258589	0.0292304	-0.137134
Ran	0.882119	5.40092	3.80902	0.000519068	0.0497213	-0.736892
Gm14537	0.878247	6.0014	4.48382	7.07152e-05	0.010954	0.977408
Tes	0.857954	6.31352	3.89747	0.000401853	0.0405968	-0.691137
Pilra	0.842656	4.81764	3.99145	0.000305561	0.0331206	-0.196696
Nxt2	0.821527	6.15481	3.83667	0.000479262	0.0474992	-0.876824
Dct	0.74917	6.88595	3.8189	0.000504497	0.0487398	-1.02095
Ly6e	0.736067	9.81694	4.18593	0.00017231	0.0221513	-0.623221
Ly86	0.673465	10.5443	4.05772	0.000272928	0.0304823	-1.21558
Ppp2r5c	0.655323	7.67931	3.91676	0.000379942	0.0390147	-0.879668
Hmgn1	0.637254	6.69194	4.18525	0.00017266	0.0221513	0.0674667
Ssr2	0.630205	7.56214	3.82991	0.000488706	0.0479804	-1.10045
Tmsb4x	0.594485	11.9735	3.91186	0.000468332	0.0468601	-1.95535
